# Supplementary material for: Eunoe Malmgren, 1865 (Annelida, Polynoidae) in the Arctic, North Atlantic, and North Pacific: redescription of the type species and clarification of the genus boundaries
Source: Zookeys. 2026 Jul 1;1283:343–403. doi: 10.3897/zookeys.1283.168195 (PMC13347114; doi:10.3897/zookeys.1283.168195)
Supplement: XML Treatment for Eunoe [file zookeys.1283.168195-treatment1.xml]

<!DOCTYPE tp:taxon-treatment
  PUBLIC "-//TaxonX//DTD Taxonomic Treatment Publishing DTD v0 20100105//EN" "tax-treatment-NSO.dtd">
<tp:taxon-treatment xmlns:tp="http://www.plazi.org/taxpub"><tp:treatment-meta><kwd-group><label>Taxon classification</label><kwd>
                  <named-content content-type="kingdom">Animalia</named-content>
                </kwd><kwd>
                  <named-content content-type="order">Phyllodocida</named-content>
                </kwd><kwd>
                  <named-content content-type="family">Polynoidae</named-content>
                </kwd></kwd-group><mixed-citation publication-type="journal"><person-group><name><surname>Everett</surname><given-names>Martha W.</given-names></name><name><surname>Koroleva</surname><given-names>Anna</given-names></name><name><surname>Straube</surname><given-names>Nicolas</given-names></name><name><surname>Budaeva</surname><given-names>Nataliya</given-names></name></person-group><article-title><italic><tp:taxon-name><tp:taxon-name-part taxon-name-part-type="genus" reg="Eunoe">Eunoe</tp:taxon-name-part></tp:taxon-name></italic> Malmgren, 1865 (<tp:taxon-name><tp:taxon-name-part taxon-name-part-type="phylum" reg="Annelida">Annelida</tp:taxon-name-part></tp:taxon-name>, <tp:taxon-name><tp:taxon-name-part taxon-name-part-type="family" reg="Polynoidae">Polynoidae</tp:taxon-name-part></tp:taxon-name>) in the Arctic, North Atlantic, and North Pacific: redescription of the type species and clarification of the genus boundaries</article-title><source>Zookeys</source><day>01</day><month>07</month><year>2026</year><volume>1283</volume><fpage>343</fpage><lpage>403</lpage><pub-id pub-id-type="doi">10.3897/zookeys.1283.168195</pub-id></mixed-citation></tp:treatment-meta><tp:nomenclature><tp:taxon-name><object-id xmlns:xlink="http://www.w3.org/1999/xlink" content-type="arpha" xlink:type="simple">46ACAD8C-8FA2-5281-8C55-F358FCE9E23A</object-id>
                        		<tp:taxon-name-part taxon-name-part-type="genus" reg="Eunoe">Eunoe</tp:taxon-name-part>
                        	</tp:taxon-name><tp:taxon-authority>Malmgren, 1865</tp:taxon-authority><xref ref-type="fig" rid="F4">Fig. 4</xref><tp:nomenclature-citation-list><tp:nomenclature-citation><tp:taxon-name>
                    <tp:taxon-name-part taxon-name-part-type="genus" reg="Eunoe">Eunoe</tp:taxon-name-part>
                  </tp:taxon-name><comment> Malmgren, 1865: 61, in part.</comment></tp:nomenclature-citation></tp:nomenclature-citation-list></tp:nomenclature><tp:treatment-sec sec-type="Type species"><title>Type species.</title><p><italic><tp:taxon-name><tp:taxon-name-part taxon-name-part-type="genus" reg="Polynoe">Polynoe</tp:taxon-name-part> <tp:taxon-name-part taxon-name-part-type="species" reg="nodosa">nodosa</tp:taxon-name-part></tp:taxon-name></italic> M. Sars, 1861 (type subsequently designated by Uschakov, 1955).</p></tp:treatment-sec><tp:treatment-sec sec-type="Type locality"><title>Type locality.</title><p>Havösund, Nordkap.</p></tp:treatment-sec><tp:treatment-sec sec-type="Diagnosis"><title>Diagnosis.</title><p>Amended from <xref ref-type="bibr" rid="B12">Barnich and Fiege (2010)</xref>. Body dorsoventrally flattened, short, with ≤ 50 segments; dorsum more or less covered by elytra or short posterior region uncovered. Fifteen pairs of elytra on segments 2, 4, 5, 7, 9, 11, 13, 15, 17, 19, 21, 23, 26, 29, and 32. Elytra with micro- and macrotubercles often branching. Prostomium with or without distinct cephalic peaks and three antennae; lateral antennae inserted ventrally to median antenna. Palps with six longitudinal rows of small papillae. Anterior pair of eyes dorsolateral at widest of prostomium, posterior pair dorsal near hind margin. Parapodia with elongate acicular lobes; both aciculae penetrating epidermis; neuropodia with supra-acicular process. Notochaetae stout with distinct rows of spinules, with acute, subacute, blunt, or truncate tips; notochaetae capillary. Neurochaetae stout, with distinct rows of spinules distally and exclusively unidentate tips.</p><fig id="F4" position="float" orientation="portrait"><object-id xmlns:xlink="http://www.w3.org/1999/xlink" content-type="doi" xlink:type="simple">10.3897/zookeys.1283.168195.figure4</object-id><object-id xmlns:xlink="http://www.w3.org/1999/xlink" content-type="arpha" xlink:type="simple">0AA7596F-6E37-5A46-8C2A-5745B6F72CEA</object-id><label>Figure 4.</label><caption><p>Typical elytral macrotubercles of <italic><tp:taxon-name><tp:taxon-name-part taxon-name-part-type="genus" reg="Eunoe">Eunoe</tp:taxon-name-part></tp:taxon-name></italic> sensu stricto (<bold>A–H</bold>) and <italic><tp:taxon-name><tp:taxon-name-part taxon-name-part-type="genus" reg="Eunoe">Eunoe</tp:taxon-name-part></tp:taxon-name></italic> sensu lato (<bold>I–J</bold>): <bold>A</bold>. <italic><tp:taxon-name><tp:taxon-name-part taxon-name-part-type="genus" reg="Eunoe">Eunoe</tp:taxon-name-part> <tp:taxon-name-part taxon-name-part-type="species" reg="nodosa">nodosa</tp:taxon-name-part></tp:taxon-name></italic>, apically arborescent macrotubercles (dichotomous branchlets) and semiglobose to cylindrical macrotubercles with nodular papillae on apex; <bold>B</bold>. <italic><tp:taxon-name><tp:taxon-name-part taxon-name-part-type="genus" reg="Eunoe">E.</tp:taxon-name-part> <tp:taxon-name-part taxon-name-part-type="species" reg="ciliata">ciliata</tp:taxon-name-part></tp:taxon-name></italic> comb. nov., semiglobose to cylindrical macrotubercles with nodular papillae on apex and conical macrotubercles with blunt, rounded tips; <bold>C</bold>. <italic><tp:taxon-name><tp:taxon-name-part taxon-name-part-type="genus" reg="Eunoe">E.</tp:taxon-name-part> <tp:taxon-name-part taxon-name-part-type="species" reg="oerstedi">oerstedi</tp:taxon-name-part></tp:taxon-name></italic>, apically arborescent macrotubercles (conical, non-dichotomous branchlets) and horn-like macrotubercles; <bold>D</bold>. <italic><tp:taxon-name><tp:taxon-name-part taxon-name-part-type="genus" reg="Eunoe">E.</tp:taxon-name-part> <tp:taxon-name-part taxon-name-part-type="uncertainty-rank">cf.</tp:taxon-name-part> <tp:taxon-name-part taxon-name-part-type="species" reg="oerstedi">oerstedi</tp:taxon-name-part></tp:taxon-name></italic> CMC01, cylindrical macrotubercles with flattened, crown-like tip with undulate margin (appearing as coronate discs in top view); <bold>E</bold>. <italic><tp:taxon-name><tp:taxon-name-part taxon-name-part-type="genus" reg="Eunoe">E.</tp:taxon-name-part> <tp:taxon-name-part taxon-name-part-type="species" reg="spinicirris">spinicirris</tp:taxon-name-part></tp:taxon-name></italic>, spines, occasionally bifid; <bold>F</bold>. <italic><tp:taxon-name><tp:taxon-name-part taxon-name-part-type="genus" reg="Eunoe">E.</tp:taxon-name-part> <tp:taxon-name-part taxon-name-part-type="species" reg="shirikishinai">shirikishinai</tp:taxon-name-part></tp:taxon-name></italic>, spiniform macrotubercles, including furcate forms, and simple spiniform macrotubercles; <bold>G</bold>. <italic><tp:taxon-name><tp:taxon-name-part taxon-name-part-type="genus" reg="Eunoe">E.</tp:taxon-name-part> <tp:taxon-name-part taxon-name-part-type="species" reg="barbata">barbata</tp:taxon-name-part></tp:taxon-name></italic>, cylindrical to slightly clavate macrotubercles, apically coronate with small branches with rounded tips, forming crenulate apex; <bold>H</bold>. <italic><tp:taxon-name><tp:taxon-name-part taxon-name-part-type="genus" reg="Eunoe">E.</tp:taxon-name-part> <tp:taxon-name-part taxon-name-part-type="species" reg="sentiformis">sentiformis</tp:taxon-name-part></tp:taxon-name></italic>, cylindrical macrotubercles, ending distally in rosette-shaped apex with strongly lobate margin and cylindrical macrotubercles with dentate crown at tip; <bold>I</bold>. <tp:taxon-name><tp:taxon-name-part taxon-name-part-type="genus" reg="Eunoe">E.</tp:taxon-name-part> <tp:taxon-name-part taxon-name-part-type="infraspecific-rank">s. l.</tp:taxon-name-part> <tp:taxon-name-part taxon-name-part-type="species" reg="depressa">depressa</tp:taxon-name-part></tp:taxon-name>, sessile, low mammilliform macrotubercles; <bold>J</bold>. <tp:taxon-name><tp:taxon-name-part taxon-name-part-type="genus" reg="Eunoe">E.</tp:taxon-name-part> <tp:taxon-name-part taxon-name-part-type="infraspecific-rank">s. l.</tp:taxon-name-part> <tp:taxon-name-part taxon-name-part-type="species" reg="senta">senta</tp:taxon-name-part></tp:taxon-name>, antler-like, long-branched macrotubercles with distally pointed branchlets.</p></caption><graphic xmlns:xlink="http://www.w3.org/1999/xlink" xlink:href="zookeys-1283-343_article-168195__-g004.jpg" id="oo_1703746.jpg" position="float" orientation="portrait" xlink:type="simple"><uri content-type="original_file" xlink:type="simple">https://binary.pensoft.net/fig/1703746</uri></graphic></fig></tp:treatment-sec><tp:treatment-sec sec-type="Remarks"><title>Remarks.</title><p>The generic diagnosis was amended from <xref ref-type="bibr" rid="B12">Barnich and Fiege (2010)</xref> by adding the palp character, six longitudinal rows of small papillae; adding elytral ornamentation, micro- and macrotubercles, often branching; replacing “rows of spines” with “rows of spinules” for chaetal ornamentation; and broadening the notochaetal character to include stout notochaetae with acute, subacute, blunt, or truncate tips, as well as capillary notochaetae.</p></tp:treatment-sec><ref-list><ref id="B12"><mixed-citation xmlns:xlink="http://www.w3.org/1999/xlink" xlink:type="simple">Barnich R, Fiege D (2010) On the distinction of <italic><tp:taxon-name><tp:taxon-name-part taxon-name-part-type="genus">Harmothoe</tp:taxon-name-part> <tp:taxon-name-part taxon-name-part-type="species">globifera</tp:taxon-name-part></tp:taxon-name></italic> (G.O. Sars, 1873) and some other easily confused polynoids in the NE Atlantic, with the description of a new species of <tp:taxon-name><tp:taxon-name-part taxon-name-part-type="genus">Acanthicolepis</tp:taxon-name-part></tp:taxon-name> Norman in McIntosh, 1900 (<tp:taxon-name><tp:taxon-name-part taxon-name-part-type="class">Polychaeta</tp:taxon-name-part></tp:taxon-name>, <tp:taxon-name><tp:taxon-name-part taxon-name-part-type="family">Polynoidae</tp:taxon-name-part></tp:taxon-name>). Zootaxa 2525: 1–18. <ext-link xlink:href="10.11646/zootaxa.2525.1.1" ext-link-type="doi" xlink:type="simple">https://doi.org/10.11646/zootaxa.2525.1.1</ext-link></mixed-citation></ref></ref-list></tp:taxon-treatment>
