# Supplementary material for: Eunoe Malmgren, 1865 (Annelida, Polynoidae) in the Arctic, North Atlantic, and North Pacific: redescription of the type species and clarification of the genus boundaries
Source: Zookeys. 2026 Jul 1;1283:343–403. doi: 10.3897/zookeys.1283.168195 (PMC13347114; doi:10.3897/zookeys.1283.168195)
Supplement: XML Treatment for Eunoe nodosa [file zookeys.1283.168195-treatment2.xml]

<!DOCTYPE tp:taxon-treatment
  PUBLIC "-//TaxonX//DTD Taxonomic Treatment Publishing DTD v0 20100105//EN" "tax-treatment-NSO.dtd">
<tp:taxon-treatment xmlns:tp="http://www.plazi.org/taxpub"><tp:treatment-meta><kwd-group><label>Taxon classification</label><kwd>
                  <named-content content-type="kingdom">Animalia</named-content>
                </kwd><kwd>
                  <named-content content-type="order">Phyllodocida</named-content>
                </kwd><kwd>
                  <named-content content-type="family">Polynoidae</named-content>
                </kwd></kwd-group><mixed-citation publication-type="journal"><person-group><name><surname>Everett</surname><given-names>Martha W.</given-names></name><name><surname>Koroleva</surname><given-names>Anna</given-names></name><name><surname>Straube</surname><given-names>Nicolas</given-names></name><name><surname>Budaeva</surname><given-names>Nataliya</given-names></name></person-group><article-title><italic><tp:taxon-name><tp:taxon-name-part taxon-name-part-type="genus" reg="Eunoe">Eunoe</tp:taxon-name-part></tp:taxon-name></italic> Malmgren, 1865 (<tp:taxon-name><tp:taxon-name-part taxon-name-part-type="phylum" reg="Annelida">Annelida</tp:taxon-name-part></tp:taxon-name>, <tp:taxon-name><tp:taxon-name-part taxon-name-part-type="family" reg="Polynoidae">Polynoidae</tp:taxon-name-part></tp:taxon-name>) in the Arctic, North Atlantic, and North Pacific: redescription of the type species and clarification of the genus boundaries</article-title><source>Zookeys</source><day>01</day><month>07</month><year>2026</year><volume>1283</volume><fpage>343</fpage><lpage>403</lpage><pub-id pub-id-type="doi">10.3897/zookeys.1283.168195</pub-id></mixed-citation></tp:treatment-meta><tp:nomenclature><tp:taxon-name><object-id xmlns:xlink="http://www.w3.org/1999/xlink" content-type="arpha" xlink:type="simple">5A38CF05-962C-5A9F-B527-CD0C6A19B6C0</object-id>
                        		<tp:taxon-name-part taxon-name-part-type="genus" reg="Eunoe">Eunoe</tp:taxon-name-part> <tp:taxon-name-part taxon-name-part-type="species" reg="nodosa">nodosa</tp:taxon-name-part>
                        	</tp:taxon-name><tp:taxon-authority>(M. Sars, 1861)</tp:taxon-authority><xref ref-type="fig" rid="F5">Figs 5</xref><xref ref-type="fig" rid="F6">, 6</xref><xref ref-type="fig" rid="F7">, 7</xref><xref ref-type="fig" rid="F8">, 8, 10A</xref><tp:nomenclature-citation-list><tp:nomenclature-citation><tp:taxon-name><tp:taxon-name-part taxon-name-part-type="genus" reg="Polynoë">Polynoë</tp:taxon-name-part> <tp:taxon-name-part taxon-name-part-type="species" reg="nodosa">nodosa</tp:taxon-name-part></tp:taxon-name><comment> M. Sars, 1861: 58.</comment></tp:nomenclature-citation><tp:nomenclature-citation><tp:taxon-name><tp:taxon-name-part taxon-name-part-type="genus" reg="Polynoë">Polynoë</tp:taxon-name-part> <tp:taxon-name-part taxon-name-part-type="species" reg="scabra">scabra</tp:taxon-name-part></tp:taxon-name><comment> Theel, 1879: 7 [part].</comment></tp:nomenclature-citation><tp:nomenclature-citation><tp:taxon-name><tp:taxon-name-part taxon-name-part-type="genus" reg="Polynoë">Polynoë</tp:taxon-name-part> (<tp:taxon-name-part taxon-name-part-type="subgenus" reg="Eunoë">Eunoë</tp:taxon-name-part>) <tp:taxon-name-part taxon-name-part-type="species" reg="islandica">islandica</tp:taxon-name-part></tp:taxon-name><comment> Hansen, 1878: 2, T. I fig. 4, T. II, figs 2, 3, 5–7.</comment></tp:nomenclature-citation><tp:nomenclature-citation><tp:taxon-name><tp:taxon-name-part taxon-name-part-type="genus" reg="Polynoë">Polynoë</tp:taxon-name-part> <tp:taxon-name-part taxon-name-part-type="species" reg="arctica">arctica</tp:taxon-name-part></tp:taxon-name><comment> Hansen, 1878: 267, T. I, figs 1–5.</comment></tp:nomenclature-citation><tp:nomenclature-citation><tp:taxon-name><tp:taxon-name-part taxon-name-part-type="genus" reg="Polynoë">Polynoë</tp:taxon-name-part> <tp:taxon-name-part taxon-name-part-type="species" reg="spinnulosa">spinnulosa</tp:taxon-name-part></tp:taxon-name><comment> Hansen, 1882, <xref ref-type="bibr" rid="B35">Hansen 1880</xref>: 225, T. II, figs 6–10.</comment></tp:nomenclature-citation><tp:nomenclature-citation><tp:taxon-name><tp:taxon-name-part taxon-name-part-type="genus" reg="Polynoë">Polynoë</tp:taxon-name-part> <tp:taxon-name-part taxon-name-part-type="species" reg="foramenifera">foramenifera</tp:taxon-name-part></tp:taxon-name><comment> Hansen, 1882, <xref ref-type="bibr" rid="B35">Hansen 1880</xref>: 226, T. III, figs 6–11.</comment></tp:nomenclature-citation><tp:nomenclature-citation><tp:taxon-name><tp:taxon-name-part taxon-name-part-type="genus" reg="Eunoë">Eunoë</tp:taxon-name-part> <tp:taxon-name-part taxon-name-part-type="species" reg="nodosa">nodosa</tp:taxon-name-part></tp:taxon-name><comment> .—<xref ref-type="bibr" rid="B53">Malmgren 1865</xref>: 64, pl. VIII fig. 4; <xref ref-type="bibr" rid="B77">Pettibone 1954</xref>: 217, fig. 26c.</comment></tp:nomenclature-citation><tp:nomenclature-citation><tp:taxon-name><tp:taxon-name-part taxon-name-part-type="genus" reg="Eunoa">Eunoa</tp:taxon-name-part> <tp:taxon-name-part taxon-name-part-type="species" reg="nodosa">nodosa</tp:taxon-name-part></tp:taxon-name><comment> .—<xref ref-type="bibr" rid="B54">Malmgren 1867</xref>: 6; <xref ref-type="bibr" rid="B59">McIntosh 1900</xref>: 291, pl. 27 fig. 9, pl. 32, fig. 3, pl 37, figs 20, 22, 24, 26, 27, pl. 42, fig. 28.</comment></tp:nomenclature-citation><tp:nomenclature-citation><tp:taxon-name><tp:taxon-name-part taxon-name-part-type="genus" reg="Harmothoë">Harmothoë</tp:taxon-name-part> (<tp:taxon-name-part taxon-name-part-type="subgenus" reg="Eunoe">Eunoe</tp:taxon-name-part>) <tp:taxon-name-part taxon-name-part-type="species" reg="nodosa">nodosa</tp:taxon-name-part></tp:taxon-name><comment> .—<xref ref-type="bibr" rid="B78">Pettibone 1963</xref>: 44, fig. 9a–c.</comment></tp:nomenclature-citation><tp:nomenclature-citation><tp:taxon-name><tp:taxon-name-part taxon-name-part-type="genus" reg="Eunoe">Eunoe</tp:taxon-name-part> <tp:taxon-name-part taxon-name-part-type="species" reg="nodosa">nodosa</tp:taxon-name-part></tp:taxon-name><comment> .—Loshamn, 1980: 185, fig. 91A-f;—<xref ref-type="bibr" rid="B95">Uschakov 1982</xref>: 176, pl. LXV, figs 6–7;— <xref ref-type="bibr" rid="B47">Jirkov 2001</xref>: 147, figs on page 148 (1–4);—<xref ref-type="bibr" rid="B12">Barnich and Fiege 2010</xref>: 6, fig. 2A–K.</comment></tp:nomenclature-citation></tp:nomenclature-citation-list></tp:nomenclature><tp:treatment-sec sec-type="Type material examined"><title>Type material examined.</title><p><bold><italic>Lectotype (here designated)</italic></bold> • <abbrev xmlns:xlink="http://www.w3.org/1999/xlink" content-type="institution" xlink:title="Natural History Museum, University of Oslo, Norway" xlink:type="simple">NHMO</abbrev> IN-5334 (1 spm) (former acc. number <abbrev xmlns:xlink="http://www.w3.org/1999/xlink" content-type="institution" xlink:title="Natural History Museum, University of Oslo, Norway" xlink:type="simple">NHMO</abbrev> C5274). Elytra detached from the lectotype (<abbrev xmlns:xlink="http://www.w3.org/1999/xlink" content-type="institution" xlink:title="Natural History Museum, University of Oslo, Norway" xlink:type="simple">NHMO</abbrev> IN-5334): <abbrev xmlns:xlink="http://www.w3.org/1999/xlink" content-type="institution" xlink:title="Natural History Museum, University of Oslo, Norway" xlink:type="simple">NHMO</abbrev> IN-5303 (former acc. number ZMO/<abbrev xmlns:xlink="http://www.w3.org/1999/xlink" content-type="institution" xlink:title="Natural History Museum, University of Oslo, Norway" xlink:type="simple">NHMO</abbrev> C5243; listed as ZMO C5243 in <xref ref-type="bibr" rid="B12">Barnich and Fiege 2010</xref>) and <abbrev xmlns:xlink="http://www.w3.org/1999/xlink" content-type="institution" xlink:title="Natural History Museum, University of Oslo, Norway" xlink:type="simple">NHMO</abbrev> IN-5335 (former acc. number <abbrev xmlns:xlink="http://www.w3.org/1999/xlink" content-type="institution" xlink:title="Natural History Museum, University of Oslo, Norway" xlink:type="simple">NHMO</abbrev> C5275). <bold><italic>Paralectotype</italic></bold> • <abbrev xmlns:xlink="http://www.w3.org/1999/xlink" content-type="institution" xlink:title="Natural History Museum, University of Oslo, Norway" xlink:type="simple">NHMO</abbrev> IN-5336 (1 spm) (former acc. number <abbrev xmlns:xlink="http://www.w3.org/1999/xlink" content-type="institution" xlink:title="Natural History Museum, University of Oslo, Norway" xlink:type="simple">NHMO</abbrev> C5276).</p></tp:treatment-sec><tp:treatment-sec sec-type="Additional type material (not examined)"><title>Additional type material (not examined).</title><p><bold><italic>Paralectotype</italic></bold> • <abbrev xmlns:xlink="http://www.w3.org/1999/xlink" content-type="institution" xlink:title="Natural History Museum, University of Oslo, Norway" xlink:type="simple">NHMO</abbrev> IN-5304 (1 spm) (former acc. number ZMO/<abbrev xmlns:xlink="http://www.w3.org/1999/xlink" content-type="institution" xlink:title="Natural History Museum, University of Oslo, Norway" xlink:type="simple">NHMO</abbrev> C5244; listed as ZMO C5244 in <xref ref-type="bibr" rid="B12">Barnich and Fiege 2010</xref>).</p></tp:treatment-sec><tp:treatment-sec sec-type="Type locality"><title>Type locality.</title><p>Havösund, Nordkap.</p></tp:treatment-sec><tp:treatment-sec sec-type="Other material examined"><title>Other material examined.</title><p>• <named-content xmlns:xlink="http://www.w3.org/1999/xlink" content-type="dwc:institutional_code" xlink:title="Museum of Zoology at the University of Bergen, Invertebrate Collection" xlink:href="https://scientific-collections.gbif.org/institution/1b1a6027-eaa3-4715-8ac2-e7384d6248cb" xlink:type="simple">ZMBN</named-content> 104861 (1 spm), <named-content xmlns:xlink="http://www.w3.org/1999/xlink" content-type="dwc:institutional_code" xlink:title="Museum of Zoology at the University of Bergen, Invertebrate Collection" xlink:href="https://scientific-collections.gbif.org/institution/1b1a6027-eaa3-4715-8ac2-e7384d6248cb" xlink:type="simple">ZMBN</named-content> 104887 (1 spm), <named-content xmlns:xlink="http://www.w3.org/1999/xlink" content-type="dwc:institutional_code" xlink:title="Museum of Zoology at the University of Bergen, Invertebrate Collection" xlink:href="https://scientific-collections.gbif.org/institution/1b1a6027-eaa3-4715-8ac2-e7384d6248cb" xlink:type="simple">ZMBN</named-content> 104896 (1 spm), <named-content xmlns:xlink="http://www.w3.org/1999/xlink" content-type="dwc:institutional_code" xlink:title="Museum of Zoology at the University of Bergen, Invertebrate Collection" xlink:href="https://scientific-collections.gbif.org/institution/1b1a6027-eaa3-4715-8ac2-e7384d6248cb" xlink:type="simple">ZMBN</named-content> 116524 (1 spm), <named-content xmlns:xlink="http://www.w3.org/1999/xlink" content-type="dwc:institutional_code" xlink:title="Museum of Zoology at the University of Bergen, Invertebrate Collection" xlink:href="https://scientific-collections.gbif.org/institution/1b1a6027-eaa3-4715-8ac2-e7384d6248cb" xlink:type="simple">ZMBN</named-content> 116525 (1 spm), <named-content xmlns:xlink="http://www.w3.org/1999/xlink" content-type="dwc:institutional_code" xlink:title="Museum of Zoology at the University of Bergen, Invertebrate Collection" xlink:href="https://scientific-collections.gbif.org/institution/1b1a6027-eaa3-4715-8ac2-e7384d6248cb" xlink:type="simple">ZMBN</named-content> 120373 (1 spm), <named-content xmlns:xlink="http://www.w3.org/1999/xlink" content-type="dwc:institutional_code" xlink:title="Museum of Zoology at the University of Bergen, Invertebrate Collection" xlink:href="https://scientific-collections.gbif.org/institution/1b1a6027-eaa3-4715-8ac2-e7384d6248cb" xlink:type="simple">ZMBN</named-content> 120375 (1 spm), <named-content xmlns:xlink="http://www.w3.org/1999/xlink" content-type="dwc:institutional_code" xlink:title="Museum of Zoology at the University of Bergen, Invertebrate Collection" xlink:href="https://scientific-collections.gbif.org/institution/1b1a6027-eaa3-4715-8ac2-e7384d6248cb" xlink:type="simple">ZMBN</named-content> 108081 (1 spm), <named-content xmlns:xlink="http://www.w3.org/1999/xlink" content-type="dwc:institutional_code" xlink:title="Museum of Zoology at the University of Bergen, Invertebrate Collection" xlink:href="https://scientific-collections.gbif.org/institution/1b1a6027-eaa3-4715-8ac2-e7384d6248cb" xlink:type="simple">ZMBN</named-content> 114338 (1 spm), <named-content xmlns:xlink="http://www.w3.org/1999/xlink" content-type="dwc:institutional_code" xlink:title="Museum of Zoology at the University of Bergen, Invertebrate Collection" xlink:href="https://scientific-collections.gbif.org/institution/1b1a6027-eaa3-4715-8ac2-e7384d6248cb" xlink:type="simple">ZMBN</named-content> 116162 (1 spm), <named-content xmlns:xlink="http://www.w3.org/1999/xlink" content-type="dwc:institutional_code" xlink:title="Museum of Zoology at the University of Bergen, Invertebrate Collection" xlink:href="https://scientific-collections.gbif.org/institution/1b1a6027-eaa3-4715-8ac2-e7384d6248cb" xlink:type="simple">ZMBN</named-content> 149383 (1 spm), <named-content xmlns:xlink="http://www.w3.org/1999/xlink" content-type="dwc:institutional_code" xlink:title="Museum of Zoology at the University of Bergen, Invertebrate Collection" xlink:href="https://scientific-collections.gbif.org/institution/1b1a6027-eaa3-4715-8ac2-e7384d6248cb" xlink:type="simple">ZMBN</named-content> 150361 (1 spm), <named-content xmlns:xlink="http://www.w3.org/1999/xlink" content-type="dwc:institutional_code" xlink:title="Museum of Zoology at the University of Bergen, Invertebrate Collection" xlink:href="https://scientific-collections.gbif.org/institution/1b1a6027-eaa3-4715-8ac2-e7384d6248cb" xlink:type="simple">ZMBN</named-content> 150362 (1 spm), <named-content xmlns:xlink="http://www.w3.org/1999/xlink" content-type="dwc:institutional_code" xlink:title="Museum of Zoology at the University of Bergen, Invertebrate Collection" xlink:href="https://scientific-collections.gbif.org/institution/1b1a6027-eaa3-4715-8ac2-e7384d6248cb" xlink:type="simple">ZMBN</named-content> 150363 (1 spm), <named-content xmlns:xlink="http://www.w3.org/1999/xlink" content-type="dwc:institutional_code" xlink:title="Museum of Zoology at the University of Bergen, Invertebrate Collection" xlink:href="https://scientific-collections.gbif.org/institution/1b1a6027-eaa3-4715-8ac2-e7384d6248cb" xlink:type="simple">ZMBN</named-content> 150364 (1 spm), <named-content xmlns:xlink="http://www.w3.org/1999/xlink" content-type="dwc:institutional_code" xlink:title="Museum of Zoology at the University of Bergen, Invertebrate Collection" xlink:href="https://scientific-collections.gbif.org/institution/1b1a6027-eaa3-4715-8ac2-e7384d6248cb" xlink:type="simple">ZMBN</named-content> 150365 (1 spm), <named-content xmlns:xlink="http://www.w3.org/1999/xlink" content-type="dwc:institutional_code" xlink:title="Museum of Zoology at the University of Bergen, Invertebrate Collection" xlink:href="https://scientific-collections.gbif.org/institution/1b1a6027-eaa3-4715-8ac2-e7384d6248cb" xlink:type="simple">ZMBN</named-content> 150367 (1 spm), <named-content xmlns:xlink="http://www.w3.org/1999/xlink" content-type="dwc:institutional_code" xlink:title="Museum of Zoology at the University of Bergen, Invertebrate Collection" xlink:href="https://scientific-collections.gbif.org/institution/1b1a6027-eaa3-4715-8ac2-e7384d6248cb" xlink:type="simple">ZMBN</named-content> 150368 (1 spm), <named-content xmlns:xlink="http://www.w3.org/1999/xlink" content-type="dwc:institutional_code" xlink:title="Museum of Zoology at the University of Bergen, Invertebrate Collection" xlink:href="https://scientific-collections.gbif.org/institution/1b1a6027-eaa3-4715-8ac2-e7384d6248cb" xlink:type="simple">ZMBN</named-content> 150369 (1 spm), <named-content xmlns:xlink="http://www.w3.org/1999/xlink" content-type="dwc:institutional_code" xlink:title="Museum of Zoology at the University of Bergen, Invertebrate Collection" xlink:href="https://scientific-collections.gbif.org/institution/1b1a6027-eaa3-4715-8ac2-e7384d6248cb" xlink:type="simple">ZMBN</named-content> 150370 (1 spm), <named-content xmlns:xlink="http://www.w3.org/1999/xlink" content-type="dwc:institutional_code" xlink:title="Museum of Zoology at the University of Bergen, Invertebrate Collection" xlink:href="https://scientific-collections.gbif.org/institution/1b1a6027-eaa3-4715-8ac2-e7384d6248cb" xlink:type="simple">ZMBN</named-content> 150371 (1 spm), <named-content xmlns:xlink="http://www.w3.org/1999/xlink" content-type="dwc:institutional_code" xlink:title="Museum of Zoology at the University of Bergen, Invertebrate Collection" xlink:href="https://scientific-collections.gbif.org/institution/1b1a6027-eaa3-4715-8ac2-e7384d6248cb" xlink:type="simple">ZMBN</named-content> 150372 (1 spm), <named-content xmlns:xlink="http://www.w3.org/1999/xlink" content-type="dwc:institutional_code" xlink:title="Museum of Zoology at the University of Bergen, Invertebrate Collection" xlink:href="https://scientific-collections.gbif.org/institution/1b1a6027-eaa3-4715-8ac2-e7384d6248cb" xlink:type="simple">ZMBN</named-content> 150373 (1 spm), <named-content xmlns:xlink="http://www.w3.org/1999/xlink" content-type="dwc:institutional_code" xlink:title="Museum of Zoology at the University of Bergen, Invertebrate Collection" xlink:href="https://scientific-collections.gbif.org/institution/1b1a6027-eaa3-4715-8ac2-e7384d6248cb" xlink:type="simple">ZMBN</named-content> 150374 (1 spm), <named-content xmlns:xlink="http://www.w3.org/1999/xlink" content-type="dwc:institutional_code" xlink:title="Museum of Zoology at the University of Bergen, Invertebrate Collection" xlink:href="https://scientific-collections.gbif.org/institution/1b1a6027-eaa3-4715-8ac2-e7384d6248cb" xlink:type="simple">ZMBN</named-content> 150375 (1 spm), <named-content xmlns:xlink="http://www.w3.org/1999/xlink" content-type="dwc:institutional_code" xlink:title="Museum of Zoology at the University of Bergen, Invertebrate Collection" xlink:href="https://scientific-collections.gbif.org/institution/1b1a6027-eaa3-4715-8ac2-e7384d6248cb" xlink:type="simple">ZMBN</named-content> 150376 (1 spm), <named-content xmlns:xlink="http://www.w3.org/1999/xlink" content-type="dwc:institutional_code" xlink:title="Museum of Zoology at the University of Bergen, Invertebrate Collection" xlink:href="https://scientific-collections.gbif.org/institution/1b1a6027-eaa3-4715-8ac2-e7384d6248cb" xlink:type="simple">ZMBN</named-content> 150377 (1 spm), <named-content xmlns:xlink="http://www.w3.org/1999/xlink" content-type="dwc:institutional_code" xlink:title="Museum of Zoology at the University of Bergen, Invertebrate Collection" xlink:href="https://scientific-collections.gbif.org/institution/1b1a6027-eaa3-4715-8ac2-e7384d6248cb" xlink:type="simple">ZMBN</named-content> 150378 (1 spm), <named-content xmlns:xlink="http://www.w3.org/1999/xlink" content-type="dwc:institutional_code" xlink:title="Museum of Zoology at the University of Bergen, Invertebrate Collection" xlink:href="https://scientific-collections.gbif.org/institution/1b1a6027-eaa3-4715-8ac2-e7384d6248cb" xlink:type="simple">ZMBN</named-content> 150379 (1 spm), <named-content xmlns:xlink="http://www.w3.org/1999/xlink" content-type="dwc:institutional_code" xlink:title="Museum of Zoology at the University of Bergen, Invertebrate Collection" xlink:href="https://scientific-collections.gbif.org/institution/1b1a6027-eaa3-4715-8ac2-e7384d6248cb" xlink:type="simple">ZMBN</named-content> 150380 (1 spm), <named-content xmlns:xlink="http://www.w3.org/1999/xlink" content-type="dwc:institutional_code" xlink:title="Museum of Zoology at the University of Bergen, Invertebrate Collection" xlink:href="https://scientific-collections.gbif.org/institution/1b1a6027-eaa3-4715-8ac2-e7384d6248cb" xlink:type="simple">ZMBN</named-content> 150381 (1 spm), <named-content xmlns:xlink="http://www.w3.org/1999/xlink" content-type="dwc:institutional_code" xlink:title="Museum of Zoology at the University of Bergen, Invertebrate Collection" xlink:href="https://scientific-collections.gbif.org/institution/1b1a6027-eaa3-4715-8ac2-e7384d6248cb" xlink:type="simple">ZMBN</named-content> 150382 (1 spm), <named-content xmlns:xlink="http://www.w3.org/1999/xlink" content-type="dwc:institutional_code" xlink:title="Museum of Zoology at the University of Bergen, Invertebrate Collection" xlink:href="https://scientific-collections.gbif.org/institution/1b1a6027-eaa3-4715-8ac2-e7384d6248cb" xlink:type="simple">ZMBN</named-content> 150383 (1 spm), <named-content xmlns:xlink="http://www.w3.org/1999/xlink" content-type="dwc:institutional_code" xlink:title="Museum of Zoology at the University of Bergen, Invertebrate Collection" xlink:href="https://scientific-collections.gbif.org/institution/1b1a6027-eaa3-4715-8ac2-e7384d6248cb" xlink:type="simple">ZMBN</named-content> 150384 (1 spm), <named-content xmlns:xlink="http://www.w3.org/1999/xlink" content-type="dwc:institutional_code" xlink:title="Museum of Zoology at the University of Bergen, Invertebrate Collection" xlink:href="https://scientific-collections.gbif.org/institution/1b1a6027-eaa3-4715-8ac2-e7384d6248cb" xlink:type="simple">ZMBN</named-content> 150385 (1 spm), <named-content xmlns:xlink="http://www.w3.org/1999/xlink" content-type="dwc:institutional_code" xlink:title="Museum of Zoology at the University of Bergen, Invertebrate Collection" xlink:href="https://scientific-collections.gbif.org/institution/1b1a6027-eaa3-4715-8ac2-e7384d6248cb" xlink:type="simple">ZMBN</named-content> 150386 (1 spm), <named-content xmlns:xlink="http://www.w3.org/1999/xlink" content-type="dwc:institutional_code" xlink:title="Museum of Zoology at the University of Bergen, Invertebrate Collection" xlink:href="https://scientific-collections.gbif.org/institution/1b1a6027-eaa3-4715-8ac2-e7384d6248cb" xlink:type="simple">ZMBN</named-content> 150387 (1 spm), <named-content xmlns:xlink="http://www.w3.org/1999/xlink" content-type="dwc:institutional_code" xlink:title="Museum of Zoology at the University of Bergen, Invertebrate Collection" xlink:href="https://scientific-collections.gbif.org/institution/1b1a6027-eaa3-4715-8ac2-e7384d6248cb" xlink:type="simple">ZMBN</named-content> 150388 (1 spm), <named-content xmlns:xlink="http://www.w3.org/1999/xlink" content-type="dwc:institutional_code" xlink:title="Museum of Zoology at the University of Bergen, Invertebrate Collection" xlink:href="https://scientific-collections.gbif.org/institution/1b1a6027-eaa3-4715-8ac2-e7384d6248cb" xlink:type="simple">ZMBN</named-content> 150389 (1 spm), <named-content xmlns:xlink="http://www.w3.org/1999/xlink" content-type="dwc:institutional_code" xlink:title="Museum of Zoology at the University of Bergen, Invertebrate Collection" xlink:href="https://scientific-collections.gbif.org/institution/1b1a6027-eaa3-4715-8ac2-e7384d6248cb" xlink:type="simple">ZMBN</named-content> 150390 (1 spm), <named-content xmlns:xlink="http://www.w3.org/1999/xlink" content-type="dwc:institutional_code" xlink:title="Museum of Zoology at the University of Bergen, Invertebrate Collection" xlink:href="https://scientific-collections.gbif.org/institution/1b1a6027-eaa3-4715-8ac2-e7384d6248cb" xlink:type="simple">ZMBN</named-content> 150391 (1 spm), <named-content xmlns:xlink="http://www.w3.org/1999/xlink" content-type="dwc:institutional_code" xlink:title="Museum of Zoology at the University of Bergen, Invertebrate Collection" xlink:href="https://scientific-collections.gbif.org/institution/1b1a6027-eaa3-4715-8ac2-e7384d6248cb" xlink:type="simple">ZMBN</named-content> 150392 (1 spm), <named-content xmlns:xlink="http://www.w3.org/1999/xlink" content-type="dwc:institutional_code" xlink:title="Museum of Zoology at the University of Bergen, Invertebrate Collection" xlink:href="https://scientific-collections.gbif.org/institution/1b1a6027-eaa3-4715-8ac2-e7384d6248cb" xlink:type="simple">ZMBN</named-content> 150394 (1 spm), WS 14316 (1 spm), WS 20633 (1 spm), WS 20634 (1 spm), WS 20635 (1 spm), WS 12090 (1 spm), WS 2009 (1 spm), WS 24107 (1 spm), WS 22479 (1 spm), WS 21584 (1 spm), WS 24325 (1 spm), INV 0000810 (1 spm), INV 0002256 (1 spm), INV 0002267 (1 spm), INV 0002287 (1 spm), INV 0002257 (1 spm), <named-content xmlns:xlink="http://www.w3.org/1999/xlink" content-type="dwc:institutional_code" xlink:title="Smithsonian Institution, National Museum of Natural History" xlink:href="https://scientific-collections.gbif.org/institution/586ee56e-b0fe-4dff-b7f9-aeb104f3308a" xlink:type="simple">USNM</named-content> 43576 (2 spm), <named-content xmlns:xlink="http://www.w3.org/1999/xlink" content-type="dwc:institutional_code" xlink:title="Smithsonian Institution, National Museum of Natural History" xlink:href="https://scientific-collections.gbif.org/institution/586ee56e-b0fe-4dff-b7f9-aeb104f3308a" xlink:type="simple">USNM</named-content> 1702605 (12 spm), <named-content xmlns:xlink="http://www.w3.org/1999/xlink" content-type="dwc:institutional_code" xlink:title="Smithsonian Institution, National Museum of Natural History" xlink:href="https://scientific-collections.gbif.org/institution/586ee56e-b0fe-4dff-b7f9-aeb104f3308a" xlink:type="simple">USNM</named-content> 1702608 (3 spm), <named-content xmlns:xlink="http://www.w3.org/1999/xlink" content-type="dwc:institutional_code" xlink:title="Smithsonian Institution, National Museum of Natural History" xlink:href="https://scientific-collections.gbif.org/institution/586ee56e-b0fe-4dff-b7f9-aeb104f3308a" xlink:type="simple">USNM</named-content> 1715000 (1 spm), <named-content xmlns:xlink="http://www.w3.org/1999/xlink" content-type="dwc:institutional_code" xlink:title="Smithsonian Institution, National Museum of Natural History" xlink:href="https://scientific-collections.gbif.org/institution/586ee56e-b0fe-4dff-b7f9-aeb104f3308a" xlink:type="simple">USNM</named-content> 1714995 (5 spm), <named-content xmlns:xlink="http://www.w3.org/1999/xlink" content-type="dwc:institutional_code" xlink:title="Smithsonian Institution, National Museum of Natural History" xlink:href="https://scientific-collections.gbif.org/institution/586ee56e-b0fe-4dff-b7f9-aeb104f3308a" xlink:type="simple">USNM</named-content> 1648308 (1 spm), <named-content xmlns:xlink="http://www.w3.org/1999/xlink" content-type="dwc:institutional_code" xlink:title="Smithsonian Institution, National Museum of Natural History" xlink:href="https://scientific-collections.gbif.org/institution/586ee56e-b0fe-4dff-b7f9-aeb104f3308a" xlink:type="simple">USNM</named-content> 1714985 (1 spm), <named-content xmlns:xlink="http://www.w3.org/1999/xlink" content-type="dwc:institutional_code" xlink:title="Smithsonian Institution, National Museum of Natural History" xlink:href="https://scientific-collections.gbif.org/institution/586ee56e-b0fe-4dff-b7f9-aeb104f3308a" xlink:type="simple">USNM</named-content> 1702658 (1 spm), <named-content xmlns:xlink="http://www.w3.org/1999/xlink" content-type="dwc:institutional_code" xlink:title="Smithsonian Institution, National Museum of Natural History" xlink:href="https://scientific-collections.gbif.org/institution/586ee56e-b0fe-4dff-b7f9-aeb104f3308a" xlink:type="simple">USNM</named-content> 21611 (1 spm), <named-content xmlns:xlink="http://www.w3.org/1999/xlink" content-type="dwc:institutional_code" xlink:title="Smithsonian Institution, National Museum of Natural History" xlink:href="https://scientific-collections.gbif.org/institution/586ee56e-b0fe-4dff-b7f9-aeb104f3308a" xlink:type="simple">USNM</named-content> 41654 (1 spm), ZMMU WS 12090 (1 spm), ZMMU WS 10858 (1 spm), ZMMU WS 14316 (1 spm), ZMMU WS 20633 (1 spm), ZMMU WS 20634 (1 spm), ZMMU WS 20635 (1 spm), ZMMU WS 2009 (1 spm), ZMMU WS 24107 (1 spm), ZMMU WS 22479 (1 spm), ZMMU WS 21584 (1 spm), ZMMU WS 24325 (1 spm), <named-content xmlns:xlink="http://www.w3.org/1999/xlink" content-type="dwc:institutional_code" xlink:title="Museum of Zoology at the University of Bergen, Invertebrate Collection" xlink:href="https://scientific-collections.gbif.org/institution/1b1a6027-eaa3-4715-8ac2-e7384d6248cb" xlink:type="simple">ZMBN</named-content> 1996 (1 spm, former <italic><tp:taxon-name><tp:taxon-name-part taxon-name-part-type="genus" reg="Polynoe">Polynoe</tp:taxon-name-part> <tp:taxon-name-part taxon-name-part-type="species" reg="arctica">arctica</tp:taxon-name-part></tp:taxon-name></italic>), <named-content xmlns:xlink="http://www.w3.org/1999/xlink" content-type="dwc:institutional_code" xlink:title="Museum of Zoology at the University of Bergen, Invertebrate Collection" xlink:href="https://scientific-collections.gbif.org/institution/1b1a6027-eaa3-4715-8ac2-e7384d6248cb" xlink:type="simple">ZMBN</named-content> 1997 (1 spm, former <italic><tp:taxon-name><tp:taxon-name-part taxon-name-part-type="genus" reg="Polynoe">Polynoe</tp:taxon-name-part> <tp:taxon-name-part taxon-name-part-type="species" reg="arctica">arctica</tp:taxon-name-part></tp:taxon-name></italic>), <named-content xmlns:xlink="http://www.w3.org/1999/xlink" content-type="dwc:institutional_code" xlink:title="Museum of Zoology at the University of Bergen, Invertebrate Collection" xlink:href="https://scientific-collections.gbif.org/institution/1b1a6027-eaa3-4715-8ac2-e7384d6248cb" xlink:type="simple">ZMBN</named-content> 1990 (1 spm, former <italic><tp:taxon-name><tp:taxon-name-part taxon-name-part-type="genus" reg="Polynoe">Polynoe</tp:taxon-name-part> <tp:taxon-name-part taxon-name-part-type="species" reg="foraminifera">foraminifera</tp:taxon-name-part></tp:taxon-name></italic>), <named-content xmlns:xlink="http://www.w3.org/1999/xlink" content-type="dwc:institutional_code" xlink:title="Museum of Zoology at the University of Bergen, Invertebrate Collection" xlink:href="https://scientific-collections.gbif.org/institution/1b1a6027-eaa3-4715-8ac2-e7384d6248cb" xlink:type="simple">ZMBN</named-content> 1991 (1 spm, former <italic><tp:taxon-name><tp:taxon-name-part taxon-name-part-type="genus" reg="Polynoe">Polynoe</tp:taxon-name-part> <tp:taxon-name-part taxon-name-part-type="species" reg="foraminifera">foraminifera</tp:taxon-name-part></tp:taxon-name></italic>), <named-content xmlns:xlink="http://www.w3.org/1999/xlink" content-type="dwc:institutional_code" xlink:title="Museum of Zoology at the University of Bergen, Invertebrate Collection" xlink:href="https://scientific-collections.gbif.org/institution/1b1a6027-eaa3-4715-8ac2-e7384d6248cb" xlink:type="simple">ZMBN</named-content> 1992 (1 spm, former <italic><tp:taxon-name><tp:taxon-name-part taxon-name-part-type="genus" reg="Polynoe">Polynoe</tp:taxon-name-part> <tp:taxon-name-part taxon-name-part-type="species" reg="foraminifera">foraminifera</tp:taxon-name-part></tp:taxon-name></italic>), <named-content xmlns:xlink="http://www.w3.org/1999/xlink" content-type="dwc:institutional_code" xlink:title="Museum of Zoology at the University of Bergen, Invertebrate Collection" xlink:href="https://scientific-collections.gbif.org/institution/1b1a6027-eaa3-4715-8ac2-e7384d6248cb" xlink:type="simple">ZMBN</named-content> 1987 (1 spm, former <italic><tp:taxon-name><tp:taxon-name-part taxon-name-part-type="genus" reg="Polynoe">Polynoe</tp:taxon-name-part> <tp:taxon-name-part taxon-name-part-type="species" reg="islandica">islandica</tp:taxon-name-part></tp:taxon-name></italic>), <named-content xmlns:xlink="http://www.w3.org/1999/xlink" content-type="dwc:institutional_code" xlink:title="Museum of Zoology at the University of Bergen, Invertebrate Collection" xlink:href="https://scientific-collections.gbif.org/institution/1b1a6027-eaa3-4715-8ac2-e7384d6248cb" xlink:type="simple">ZMBN</named-content> 2007 (1 spm, former <italic><tp:taxon-name><tp:taxon-name-part taxon-name-part-type="genus" reg="Polynoe">Polynoe</tp:taxon-name-part> <tp:taxon-name-part taxon-name-part-type="species" reg="spinulosa">spinulosa</tp:taxon-name-part></tp:taxon-name></italic>).</p></tp:treatment-sec><tp:treatment-sec sec-type="Comparative material"><title>Comparative material.</title><p><tp:taxon-name><tp:taxon-name-part taxon-name-part-type="genus" reg="Eunoe">Eunoe</tp:taxon-name-part> <tp:taxon-name-part taxon-name-part-type="infraspecific-rank">s. l.</tp:taxon-name-part> <tp:taxon-name-part taxon-name-part-type="species" reg="depressa">depressa</tp:taxon-name-part></tp:taxon-name>: holotype •  <named-content xmlns:xlink="http://www.w3.org/1999/xlink" content-type="dwc:institutional_code" xlink:title="Smithsonian Institution, National Museum of Natural History" xlink:href="https://scientific-collections.gbif.org/institution/586ee56e-b0fe-4dff-b7f9-aeb104f3308a" xlink:type="simple">USNM</named-content> 5517 (1 spm), paratype •  <named-content xmlns:xlink="http://www.w3.org/1999/xlink" content-type="dwc:institutional_code" xlink:title="Smithsonian Institution, National Museum of Natural History" xlink:href="https://scientific-collections.gbif.org/institution/586ee56e-b0fe-4dff-b7f9-aeb104f3308a" xlink:type="simple">USNM</named-content> 5590 (1 spm), <named-content xmlns:xlink="http://www.w3.org/1999/xlink" content-type="dwc:institutional_code" xlink:title="Smithsonian Institution, National Museum of Natural History" xlink:href="https://scientific-collections.gbif.org/institution/586ee56e-b0fe-4dff-b7f9-aeb104f3308a" xlink:type="simple">USNM</named-content> 1512664 (1 spm), <named-content xmlns:xlink="http://www.w3.org/1999/xlink" content-type="dwc:institutional_code" xlink:title="Smithsonian Institution, National Museum of Natural History" xlink:href="https://scientific-collections.gbif.org/institution/586ee56e-b0fe-4dff-b7f9-aeb104f3308a" xlink:type="simple">USNM</named-content> 1714992 (1 spm), <named-content xmlns:xlink="http://www.w3.org/1999/xlink" content-type="dwc:institutional_code" xlink:title="Smithsonian Institution, National Museum of Natural History" xlink:href="https://scientific-collections.gbif.org/institution/586ee56e-b0fe-4dff-b7f9-aeb104f3308a" xlink:type="simple">USNM</named-content> 1714994 (1 spm), <named-content xmlns:xlink="http://www.w3.org/1999/xlink" content-type="dwc:institutional_code" xlink:title="Smithsonian Institution, National Museum of Natural History" xlink:href="https://scientific-collections.gbif.org/institution/586ee56e-b0fe-4dff-b7f9-aeb104f3308a" xlink:type="simple">USNM</named-content> 1714997 (1 spm), <named-content xmlns:xlink="http://www.w3.org/1999/xlink" content-type="dwc:institutional_code" xlink:title="Smithsonian Institution, National Museum of Natural History" xlink:href="https://scientific-collections.gbif.org/institution/586ee56e-b0fe-4dff-b7f9-aeb104f3308a" xlink:type="simple">USNM</named-content> 1715001 (1 spm), <named-content xmlns:xlink="http://www.w3.org/1999/xlink" content-type="dwc:institutional_code" xlink:title="Smithsonian Institution, National Museum of Natural History" xlink:href="https://scientific-collections.gbif.org/institution/586ee56e-b0fe-4dff-b7f9-aeb104f3308a" xlink:type="simple">USNM</named-content> 1715005 (1 spm).</p><p><italic><tp:taxon-name><tp:taxon-name-part taxon-name-part-type="genus" reg="Harmothoe">Harmothoe</tp:taxon-name-part> <tp:taxon-name-part taxon-name-part-type="species" reg="globifera">globifera</tp:taxon-name-part></tp:taxon-name></italic> (G.O. Sars, 1873): •  <named-content xmlns:xlink="http://www.w3.org/1999/xlink" content-type="dwc:institutional_code" xlink:title="Museum of Zoology at the University of Bergen, Invertebrate Collection" xlink:href="https://scientific-collections.gbif.org/institution/1b1a6027-eaa3-4715-8ac2-e7384d6248cb" xlink:type="simple">ZMBN</named-content> 159270 (1 spm), <named-content xmlns:xlink="http://www.w3.org/1999/xlink" content-type="dwc:institutional_code" xlink:title="Museum of Zoology at the University of Bergen, Invertebrate Collection" xlink:href="https://scientific-collections.gbif.org/institution/1b1a6027-eaa3-4715-8ac2-e7384d6248cb" xlink:type="simple">ZMBN</named-content> 159271 (1 spm), <named-content xmlns:xlink="http://www.w3.org/1999/xlink" content-type="dwc:institutional_code" xlink:title="Museum of Zoology at the University of Bergen, Invertebrate Collection" xlink:href="https://scientific-collections.gbif.org/institution/1b1a6027-eaa3-4715-8ac2-e7384d6248cb" xlink:type="simple">ZMBN</named-content> 159272 (1 spm), <named-content xmlns:xlink="http://www.w3.org/1999/xlink" content-type="dwc:institutional_code" xlink:title="Museum of Zoology at the University of Bergen, Invertebrate Collection" xlink:href="https://scientific-collections.gbif.org/institution/1b1a6027-eaa3-4715-8ac2-e7384d6248cb" xlink:type="simple">ZMBN</named-content> 159273 (1 spm), <named-content xmlns:xlink="http://www.w3.org/1999/xlink" content-type="dwc:institutional_code" xlink:title="Museum of Zoology at the University of Bergen, Invertebrate Collection" xlink:href="https://scientific-collections.gbif.org/institution/1b1a6027-eaa3-4715-8ac2-e7384d6248cb" xlink:type="simple">ZMBN</named-content> 159274 (1 spm), <named-content xmlns:xlink="http://www.w3.org/1999/xlink" content-type="dwc:institutional_code" xlink:title="Museum of Zoology at the University of Bergen, Invertebrate Collection" xlink:href="https://scientific-collections.gbif.org/institution/1b1a6027-eaa3-4715-8ac2-e7384d6248cb" xlink:type="simple">ZMBN</named-content> 130954 (1 spm), <named-content xmlns:xlink="http://www.w3.org/1999/xlink" content-type="dwc:institutional_code" xlink:title="Museum of Zoology at the University of Bergen, Invertebrate Collection" xlink:href="https://scientific-collections.gbif.org/institution/1b1a6027-eaa3-4715-8ac2-e7384d6248cb" xlink:type="simple">ZMBN</named-content> 104916 (1 spm), <named-content xmlns:xlink="http://www.w3.org/1999/xlink" content-type="dwc:institutional_code" xlink:title="Museum of Zoology at the University of Bergen, Invertebrate Collection" xlink:href="https://scientific-collections.gbif.org/institution/1b1a6027-eaa3-4715-8ac2-e7384d6248cb" xlink:type="simple">ZMBN</named-content> 116515 (1 spm), <named-content xmlns:xlink="http://www.w3.org/1999/xlink" content-type="dwc:institutional_code" xlink:title="Museum of Zoology at the University of Bergen, Invertebrate Collection" xlink:href="https://scientific-collections.gbif.org/institution/1b1a6027-eaa3-4715-8ac2-e7384d6248cb" xlink:type="simple">ZMBN</named-content> 116519 (1 spm), <named-content xmlns:xlink="http://www.w3.org/1999/xlink" content-type="dwc:institutional_code" xlink:title="Museum of Zoology at the University of Bergen, Invertebrate Collection" xlink:href="https://scientific-collections.gbif.org/institution/1b1a6027-eaa3-4715-8ac2-e7384d6248cb" xlink:type="simple">ZMBN</named-content> 108083 (1 spm), <named-content xmlns:xlink="http://www.w3.org/1999/xlink" content-type="dwc:institutional_code" xlink:title="Museum of Zoology at the University of Bergen, Invertebrate Collection" xlink:href="https://scientific-collections.gbif.org/institution/1b1a6027-eaa3-4715-8ac2-e7384d6248cb" xlink:type="simple">ZMBN</named-content> 120503 (1 spm), <named-content xmlns:xlink="http://www.w3.org/1999/xlink" content-type="dwc:institutional_code" xlink:title="Museum of Zoology at the University of Bergen, Invertebrate Collection" xlink:href="https://scientific-collections.gbif.org/institution/1b1a6027-eaa3-4715-8ac2-e7384d6248cb" xlink:type="simple">ZMBN</named-content> 125403 (1 spm), <named-content xmlns:xlink="http://www.w3.org/1999/xlink" content-type="dwc:institutional_code" xlink:title="Museum of Zoology at the University of Bergen, Invertebrate Collection" xlink:href="https://scientific-collections.gbif.org/institution/1b1a6027-eaa3-4715-8ac2-e7384d6248cb" xlink:type="simple">ZMBN</named-content> 125424 (1 spm).</p><p><italic><tp:taxon-name><tp:taxon-name-part taxon-name-part-type="genus" reg="Harmothoe">Harmothoe</tp:taxon-name-part> <tp:taxon-name-part taxon-name-part-type="species" reg="fragilis">fragilis</tp:taxon-name-part></tp:taxon-name></italic>: holotype •  <named-content xmlns:xlink="http://www.w3.org/1999/xlink" content-type="dwc:institutional_code" xlink:title="Smithsonian Institution, National Museum of Natural History" xlink:href="https://scientific-collections.gbif.org/institution/586ee56e-b0fe-4dff-b7f9-aeb104f3308a" xlink:type="simple">USNM</named-content> 17148 (1 spm).</p><p><italic><tp:taxon-name><tp:taxon-name-part taxon-name-part-type="genus" reg="Gattyana">Gattyana</tp:taxon-name-part> <tp:taxon-name-part taxon-name-part-type="species" reg="cirrhosa">cirrhosa</tp:taxon-name-part></tp:taxon-name></italic>: •  <named-content xmlns:xlink="http://www.w3.org/1999/xlink" content-type="dwc:institutional_code" xlink:title="Museum of Zoology at the University of Bergen, Invertebrate Collection" xlink:href="https://scientific-collections.gbif.org/institution/1b1a6027-eaa3-4715-8ac2-e7384d6248cb" xlink:type="simple">ZMBN</named-content> 117341 (1 spm), <named-content xmlns:xlink="http://www.w3.org/1999/xlink" content-type="dwc:institutional_code" xlink:title="Museum of Zoology at the University of Bergen, Invertebrate Collection" xlink:href="https://scientific-collections.gbif.org/institution/1b1a6027-eaa3-4715-8ac2-e7384d6248cb" xlink:type="simple">ZMBN</named-content> 126064 (1 spm).</p><p><italic><tp:taxon-name><tp:taxon-name-part taxon-name-part-type="genus" reg="Gattyana">Gattyana</tp:taxon-name-part> <tp:taxon-name-part taxon-name-part-type="uncertainty-rank">cf.</tp:taxon-name-part> <tp:taxon-name-part taxon-name-part-type="species" reg="cirrhosa">cirrhosa</tp:taxon-name-part></tp:taxon-name></italic>: •  <named-content xmlns:xlink="http://www.w3.org/1999/xlink" content-type="dwc:institutional_code" xlink:title="Museum of Zoology at the University of Bergen, Invertebrate Collection" xlink:href="https://scientific-collections.gbif.org/institution/1b1a6027-eaa3-4715-8ac2-e7384d6248cb" xlink:type="simple">ZMBN</named-content> 130148 (1 spm), <named-content xmlns:xlink="http://www.w3.org/1999/xlink" content-type="dwc:institutional_code" xlink:title="Museum of Zoology at the University of Bergen, Invertebrate Collection" xlink:href="https://scientific-collections.gbif.org/institution/1b1a6027-eaa3-4715-8ac2-e7384d6248cb" xlink:type="simple">ZMBN</named-content> 136834 (1 spm), <named-content xmlns:xlink="http://www.w3.org/1999/xlink" content-type="dwc:institutional_code" xlink:title="Museum of Zoology at the University of Bergen, Invertebrate Collection" xlink:href="https://scientific-collections.gbif.org/institution/1b1a6027-eaa3-4715-8ac2-e7384d6248cb" xlink:type="simple">ZMBN</named-content> 126075 (1 spm).</p></tp:treatment-sec><tp:treatment-sec sec-type="Diagnosis"><title>Diagnosis.</title><p>Elytra with long papillae along outer lateral margin; posterior margin with short, scattered papillae. Elytral macrotubercles apically arborescent, long in small specimens, becoming shorter conical or cylindrical in larger specimens. Large specimens with additional unbranched semiglobose macrotubercles with nodular papillae. Macrotubercles in posterior row. Elytrophores with extra lobe. Dorsal tubercles with extra lobe. Antennostyles, tentacular, and dorsal cirrostyles without spines. Nephridial papillae covered by nephridial sacs. Stout notochaetae with subacute tips (not truncate or capillary).</p></tp:treatment-sec><tp:treatment-sec sec-type="Description"><title>Description.</title><p>Redescription based on lectotype <abbrev xmlns:xlink="http://www.w3.org/1999/xlink" content-type="institution" xlink:title="Natural History Museum, University of Oslo, Norway" xlink:type="simple">NHMO</abbrev> IN-5334; variation based on other material examined. Lectotype complete, 54 mm long, 11 mm wide, 37 segments. Other specimens 37–39 segments; ≤ 86 mm long and 20 mm wide. Color (ethanol): body pale yellowish-white; rarely with brownish dorsal pigmentation. Dorsal cirri with brown spot. Elytra white with brown to orange-brown spots distally. Macrotubercles brown or golden brown. Recently fixed specimens with more prominent brown spots on dorsal cirri (Fig. <xref ref-type="fig" rid="F5">5B, F</xref>).</p><fig id="F5" position="float" orientation="portrait"><object-id xmlns:xlink="http://www.w3.org/1999/xlink" content-type="doi" xlink:type="simple">10.3897/zookeys.1283.168195.figure5</object-id><object-id xmlns:xlink="http://www.w3.org/1999/xlink" content-type="arpha" xlink:type="simple">71DE81F8-6932-5469-87B2-FAF3CFB0E9AA</object-id><label>Figure 5.</label><caption><p><italic><tp:taxon-name><tp:taxon-name-part taxon-name-part-type="genus" reg="Eunoe">Eunoe</tp:taxon-name-part> <tp:taxon-name-part taxon-name-part-type="species" reg="nodosa">nodosa</tp:taxon-name-part></tp:taxon-name></italic>, light microscopy of body and elytra. (<bold>A, C–E</bold>) Lectotype <abbrev xmlns:xlink="http://www.w3.org/1999/xlink" content-type="institution" xlink:title="Natural History Museum, University of Oslo, Norway" xlink:type="simple">NHMO</abbrev> IN-5334 and <abbrev xmlns:xlink="http://www.w3.org/1999/xlink" content-type="institution" xlink:title="Natural History Museum, University of Oslo, Norway" xlink:type="simple">NHMO</abbrev> IN-5335 (Barents Sea, near Nordkap); <bold>A</bold>. Prostomium, dorsal view; <bold>B</bold>. Prostomium, dorsal view, <named-content xmlns:xlink="http://www.w3.org/1999/xlink" content-type="dwc:institutional_code" xlink:title="Museum of Zoology at the University of Bergen, Invertebrate Collection" xlink:href="https://scientific-collections.gbif.org/institution/1b1a6027-eaa3-4715-8ac2-e7384d6248cb" xlink:type="simple">ZMBN</named-content> 150373 (Greenland, Disco Island); <bold>C</bold>. Nephridial papillae covered by nephridial sac, ventral view; <bold>D</bold>. Extra lobes on cirrophores, dorsal tubercles, and elytrophores; cirrophore with dorsal cirri covered by filiform papillae, dorsal view; <bold>E</bold>. Elytron, dorsal view; <bold>F</bold>. Elytra, dorsal view, <named-content xmlns:xlink="http://www.w3.org/1999/xlink" content-type="dwc:institutional_code" xlink:title="Museum of Zoology at the University of Bergen, Invertebrate Collection" xlink:href="https://scientific-collections.gbif.org/institution/1b1a6027-eaa3-4715-8ac2-e7384d6248cb" xlink:type="simple">ZMBN</named-content> 150381 (Norwegian Sea); <bold>G</bold>. Elytron, dorsal view, <named-content xmlns:xlink="http://www.w3.org/1999/xlink" content-type="dwc:institutional_code" xlink:title="Smithsonian Institution, National Museum of Natural History" xlink:href="https://scientific-collections.gbif.org/institution/586ee56e-b0fe-4dff-b7f9-aeb104f3308a" xlink:type="simple">USNM</named-content> 21611 (Alaska). Ruler unit: 1 mm. Abbreviations: <abbrev xmlns:xlink="http://www.w3.org/1999/xlink" xlink:title="apically arborescent tubercle" xlink:type="simple">aat</abbrev> – apically arborescent tubercle, <abbrev xmlns:xlink="http://www.w3.org/1999/xlink" xlink:title="cephalic peaks" xlink:type="simple">cp</abbrev> – cephalic peaks, <abbrev xmlns:xlink="http://www.w3.org/1999/xlink" xlink:title="cirrophore" xlink:type="simple">cph</abbrev> – cirrophore, <abbrev xmlns:xlink="http://www.w3.org/1999/xlink" xlink:title="dorsal tubercle" xlink:type="simple">dt</abbrev> – dorsal tubercle, <abbrev xmlns:xlink="http://www.w3.org/1999/xlink" xlink:title="elytrophore" xlink:type="simple">eph</abbrev> – elytrophore, <abbrev xmlns:xlink="http://www.w3.org/1999/xlink" xlink:title="extra lobe" xlink:type="simple">exl</abbrev> – extra lobe, <abbrev xmlns:xlink="http://www.w3.org/1999/xlink" xlink:title="filiform papillae" xlink:type="simple">fp</abbrev> – filiform papillae, <abbrev xmlns:xlink="http://www.w3.org/1999/xlink" xlink:title="lateral antenna" xlink:type="simple">la</abbrev> – lateral antenna, <abbrev xmlns:xlink="http://www.w3.org/1999/xlink" xlink:title="median antenna" xlink:type="simple">ma</abbrev> – median antenna, <abbrev xmlns:xlink="http://www.w3.org/1999/xlink" xlink:title="nephridial sac" xlink:type="simple">ns</abbrev> – nephridial sac, <abbrev xmlns:xlink="http://www.w3.org/1999/xlink" xlink:title="palp" xlink:type="simple">p</abbrev> – palp, <abbrev xmlns:xlink="http://www.w3.org/1999/xlink" xlink:title="semiglobose macrotubercles" xlink:type="simple">sgt</abbrev> – semiglobose macrotubercles, <abbrev xmlns:xlink="http://www.w3.org/1999/xlink" xlink:title="tentacular cirri" xlink:type="simple">tc</abbrev> – tentacular cirri.</p></caption><graphic xmlns:xlink="http://www.w3.org/1999/xlink" xlink:href="zookeys-1283-343_article-168195__-g005.jpg" id="oo_1703747.jpg" position="float" orientation="portrait" xlink:type="simple"><uri content-type="original_file" xlink:type="simple">https://binary.pensoft.net/fig/1703747</uri></graphic></fig><p>Prostomium bilobed. Cephalic peaks conical in small specimens, weakly developed in large specimens, rarely absent. Two pairs of large eyes, anterior pair larger, located laterally or dorsolaterally at widest part of prostomium; posterior dorsal near hind margin (Fig. <xref ref-type="fig" rid="F5">5B</xref>). Palps thick, 3 × prostomial length, with six longitudinal rows of small papillae. Ceratophores of lateral antennae attached ventrally. Antennostyles with filiform papillae, spines absent; abruptly tapering subdistally. Median antenna about twice as long as laterals. Tentaculophores without distinct chaetae in lectotype; 0–2 chaetae in other examined material. Dorsal and ventral tentacular cirri subequal in length; ventral often appears shorter in fixed specimens; styles with filiform papillae, spines absent; abruptly tapering subdistally. Nuchal flap present on segment 2. Segment 2 with buccal cirri, papillate, abruptly tapering subdistally. Buccal cirri ~ 5 × longer than ventral cirri of following segments. Ventral cirri from segment 3 short, tapering, slightly papillate; not extending beyond chaetal lobes. In lectotype, pharynx everted with ring of terminal papillae (9+9), paired jaws. Facial tubercle not examined.</p><p>Elytra 15 pairs on segments 2, 4, 5, 7, 9, 11, 13, 15, 17, 19, 21, 23, 26, 29, 32. Elytrophores on elytrigerous segments with extra lobe (Fig. <xref ref-type="fig" rid="F5">5D</xref>). Elytra reniform (Fig. <xref ref-type="fig" rid="F5">5E, G</xref>). Outer lateral margin of elytra with long, dense filiform papillae. Posterior margin with short, scattered papillae (Figs <xref ref-type="fig" rid="F5">5E</xref>, <xref ref-type="fig" rid="F6">6A</xref>, <xref ref-type="fig" rid="F6">6C</xref>, <xref ref-type="fig" rid="F6">6D</xref>). Elytral surface with sparsely distributed short papillae (Fig. <xref ref-type="fig" rid="F6">6A, C, F</xref>). Elytral microtubercles low, semiglobose to weakly branched and scattered over dorsal surface, gradually increase into macrotubercles (Figs <xref ref-type="fig" rid="F6">6G</xref>, <xref ref-type="fig" rid="F8">8A–F</xref>). Elytral macrotubercles of two types. First type: conical to cylindrical, branching confined to apex, often dichotomous; more rounded with shorter branches in larger specimens (Figs <xref ref-type="fig" rid="F6">6B</xref>, <xref ref-type="fig" rid="F8">8D–F</xref>); hereafter referred to as apically arborescent macrotubercles (Fig. <xref ref-type="fig" rid="F6">6D</xref>). Second type: unbranched, semiglobose to cylindrical, distally rounded, bearing nodular papillae apically (Fig. <xref ref-type="fig" rid="F5">5E, G</xref>, 6B). Macrotubercles in posterior row (Fig. <xref ref-type="fig" rid="F5">5E, G</xref>).</p><fig id="F6" position="float" orientation="portrait"><object-id xmlns:xlink="http://www.w3.org/1999/xlink" content-type="doi" xlink:type="simple">10.3897/zookeys.1283.168195.figure6</object-id><object-id xmlns:xlink="http://www.w3.org/1999/xlink" content-type="arpha" xlink:type="simple">AEB7F742-4139-552F-84BC-791B85FC4203</object-id><label>Figure 6.</label><caption><p><italic><tp:taxon-name><tp:taxon-name-part taxon-name-part-type="genus" reg="Eunoe">Eunoe</tp:taxon-name-part> <tp:taxon-name-part taxon-name-part-type="species" reg="nodosa">nodosa</tp:taxon-name-part></tp:taxon-name></italic>, <abbrev xmlns:xlink="http://www.w3.org/1999/xlink" xlink:title="scanning electron microscopy" xlink:type="simple">SEM</abbrev> of elytra from mid-body. <bold>A</bold>. Elytron, dorsal view, <named-content xmlns:xlink="http://www.w3.org/1999/xlink" content-type="dwc:institutional_code" xlink:title="Museum of Zoology at the University of Bergen, Invertebrate Collection" xlink:href="https://scientific-collections.gbif.org/institution/1b1a6027-eaa3-4715-8ac2-e7384d6248cb" xlink:type="simple">ZMBN</named-content> 150389 (small specimen); <bold>B</bold>. Semiglobose macrotubercle with nodular papillae apically, <named-content xmlns:xlink="http://www.w3.org/1999/xlink" content-type="dwc:institutional_code" xlink:title="Museum of Zoology at the University of Bergen, Invertebrate Collection" xlink:href="https://scientific-collections.gbif.org/institution/1b1a6027-eaa3-4715-8ac2-e7384d6248cb" xlink:type="simple">ZMBN</named-content> 150363 (large specimen); <bold>C</bold>. Part of elytron with apically arborescent macrotubercles and filiform papillae on margin, <named-content xmlns:xlink="http://www.w3.org/1999/xlink" content-type="dwc:institutional_code" xlink:title="Museum of Zoology at the University of Bergen, Invertebrate Collection" xlink:href="https://scientific-collections.gbif.org/institution/1b1a6027-eaa3-4715-8ac2-e7384d6248cb" xlink:type="simple">ZMBN</named-content> 150373 (medium specimen); (<bold>D–F</bold>) <named-content xmlns:xlink="http://www.w3.org/1999/xlink" content-type="dwc:institutional_code" xlink:title="Museum of Zoology at the University of Bergen, Invertebrate Collection" xlink:href="https://scientific-collections.gbif.org/institution/1b1a6027-eaa3-4715-8ac2-e7384d6248cb" xlink:type="simple">ZMBN</named-content> 149383: <bold>D</bold>. Apically arborescent macrotubercles and small round macrotubercles in background; <bold>E</bold>. Elongated apically arborescent macrotubercle; <bold>F</bold>. Spine; <bold>G</bold>. Bifid spine, <named-content xmlns:xlink="http://www.w3.org/1999/xlink" content-type="dwc:institutional_code" xlink:title="Museum of Zoology at the University of Bergen, Invertebrate Collection" xlink:href="https://scientific-collections.gbif.org/institution/1b1a6027-eaa3-4715-8ac2-e7384d6248cb" xlink:type="simple">ZMBN</named-content> 150363 (large specimen). Abbreviations: <abbrev xmlns:xlink="http://www.w3.org/1999/xlink" xlink:title="filiform papillae" xlink:type="simple">fp</abbrev> – filiform papillae.</p></caption><graphic xmlns:xlink="http://www.w3.org/1999/xlink" xlink:href="zookeys-1283-343_article-168195__-g006.jpg" id="oo_1703748.jpg" position="float" orientation="portrait" xlink:type="simple"><uri content-type="original_file" xlink:type="simple">https://binary.pensoft.net/fig/1703748</uri></graphic></fig><p>Cirrigerous segments with dorsal tubercles. Dorsal tubercles with extra lobe (Fig. <xref ref-type="fig" rid="F5">5D</xref>). Cirrophores with extra lobe on one side (Fig. <xref ref-type="fig" rid="F5">5A, D</xref>). Dorsal cirrostyles ≤ 5.5 mm long; filiform papillae, spines absent, abruptly tapering subdistally.</p><p>In the lectotype, nephridial papillae from segment 4 on left side, segment 5 on right side, covered by nephridial sac, only visible if sac moved aside. In other specimens, nephridial papillae from segments 4 and 5, usually covered by nephridial sac (Figs <xref ref-type="fig" rid="F5">5C</xref>, <xref ref-type="fig" rid="F7">7E</xref>), sometimes visible in smaller specimens.</p><fig id="F7" position="float" orientation="portrait"><object-id xmlns:xlink="http://www.w3.org/1999/xlink" content-type="doi" xlink:type="simple">10.3897/zookeys.1283.168195.figure7</object-id><object-id xmlns:xlink="http://www.w3.org/1999/xlink" content-type="arpha" xlink:type="simple">DA12A454-30A4-5E7A-AD7F-22A5102EC54A</object-id><label>Figure 7.</label><caption><p><italic><tp:taxon-name><tp:taxon-name-part taxon-name-part-type="genus" reg="Eunoe">Eunoe</tp:taxon-name-part> <tp:taxon-name-part taxon-name-part-type="species" reg="nodosa">nodosa</tp:taxon-name-part></tp:taxon-name></italic>, <abbrev xmlns:xlink="http://www.w3.org/1999/xlink" xlink:title="scanning electron microscopy" xlink:type="simple">SEM</abbrev> of parapodia from mid-body. <bold>A</bold>. Lectotype <abbrev xmlns:xlink="http://www.w3.org/1999/xlink" content-type="institution" xlink:title="Natural History Museum, University of Oslo, Norway" xlink:type="simple">NHMO</abbrev> IN-5334 (large specimen); <bold>B–D</bold>. <named-content xmlns:xlink="http://www.w3.org/1999/xlink" content-type="dwc:institutional_code" xlink:title="Museum of Zoology at the University of Bergen, Invertebrate Collection" xlink:href="https://scientific-collections.gbif.org/institution/1b1a6027-eaa3-4715-8ac2-e7384d6248cb" xlink:type="simple">ZMBN</named-content> 150361 (large specimen). <bold>A, B</bold>. Dorsal cirrus; <bold>C</bold>. Notochaeta with subacute tip; <bold>D</bold>. Neurochaeta; <bold>E</bold>. Nephridial papilla. Abbreviations: <abbrev xmlns:xlink="http://www.w3.org/1999/xlink" xlink:title="filiform papillae" xlink:type="simple">fp</abbrev> – filiform papillae, <abbrev xmlns:xlink="http://www.w3.org/1999/xlink" xlink:title="nephridial papilla" xlink:type="simple">np</abbrev> – nephridial papilla, <abbrev xmlns:xlink="http://www.w3.org/1999/xlink" xlink:title="nephridial sac" xlink:type="simple">ns</abbrev> – nephridial sac.</p></caption><graphic xmlns:xlink="http://www.w3.org/1999/xlink" xlink:href="zookeys-1283-343_article-168195__-g007.jpg" id="oo_1703749.jpg" position="float" orientation="portrait" xlink:type="simple"><uri content-type="original_file" xlink:type="simple">https://binary.pensoft.net/fig/1703749</uri></graphic></fig><p>Parapodia biramous. Notopodium smaller, with ventral elongate acicular lobe. Neuropodium with elongate prechaetal acicular lobe; digitiform supra-acicular process; postchaetal lobe rounded. Acicular tips penetrate epidermis. Notochaetae numerous; wider than neurochaetae; unidentate; subacute tips, tapering to blunt point; covered with rows of small spinules almost to tip (Fig. <xref ref-type="fig" rid="F7">7C</xref>). Upper notochaetae few; short; curved. Lower notochaetae longer; straighter. Neurochaetae numerous; all unidentate; slightly falcate; with distinct rows of spinules; spinules absent distally (Fig. <xref ref-type="fig" rid="F7">7D</xref>).</p><p>Pygidium with one pair of pygidial cirri.</p></tp:treatment-sec><tp:treatment-sec sec-type="Morphological variation of material with associated molecular data"><title>Morphological variation of material with associated molecular data.</title><p>In small specimens (body length &lt; 5 mm; Fig. <xref ref-type="fig" rid="F8">8A, B</xref>), microtubercles are spines (occasionally bifid) and low semiglobose elements. Macrotubercles in the middle of the elytra are apically arborescent with dichotomous branching. The largest macrotubercles are slender, cylindrical, with an apical crown of short dichotomous branchlets, forming a posterior row near the posterior margin of the elytra.</p><fig id="F8" position="float" orientation="portrait"><object-id xmlns:xlink="http://www.w3.org/1999/xlink" content-type="doi" xlink:type="simple">10.3897/zookeys.1283.168195.figure8</object-id><object-id xmlns:xlink="http://www.w3.org/1999/xlink" content-type="arpha" xlink:type="simple">42F9D11C-B375-554A-BE0C-5597ED88E018</object-id><label>Figure 8.</label><caption><p>Variation in elytral micro- and macrotubercles in <italic><tp:taxon-name><tp:taxon-name-part taxon-name-part-type="genus" reg="Eunoe">Eunoe</tp:taxon-name-part> <tp:taxon-name-part taxon-name-part-type="species" reg="nodosa">nodosa</tp:taxon-name-part></tp:taxon-name></italic>. In each panel, microtubercles are indicated by black horizontal bars. Some microtubercles show a dark central core under light microscopy. Specimens are grouped by body length: &lt;5 mm (<bold>A, B</bold>), 5–10 mm (<bold>C, D</bold>), and &gt;10 mm (<bold>E, F</bold>). <bold>A</bold>. <named-content xmlns:xlink="http://www.w3.org/1999/xlink" content-type="dwc:institutional_code" xlink:title="Museum of Zoology at the University of Bergen, Invertebrate Collection" xlink:href="https://scientific-collections.gbif.org/institution/1b1a6027-eaa3-4715-8ac2-e7384d6248cb" xlink:type="simple">ZMBN</named-content> 150378, macrotubercles apically arborescent; <bold>B</bold>. <named-content xmlns:xlink="http://www.w3.org/1999/xlink" content-type="dwc:institutional_code" xlink:title="Museum of Zoology at the University of Bergen, Invertebrate Collection" xlink:href="https://scientific-collections.gbif.org/institution/1b1a6027-eaa3-4715-8ac2-e7384d6248cb" xlink:type="simple">ZMBN</named-content> 150381, elongated macrotubercles, apically arborescent; <bold>C</bold>. <named-content xmlns:xlink="http://www.w3.org/1999/xlink" content-type="dwc:institutional_code" xlink:title="Museum of Zoology at the University of Bergen, Invertebrate Collection" xlink:href="https://scientific-collections.gbif.org/institution/1b1a6027-eaa3-4715-8ac2-e7384d6248cb" xlink:type="simple">ZMBN</named-content> 150371, cylindrical macrotubercles with apically arborescent tips; <bold>D</bold>. <named-content xmlns:xlink="http://www.w3.org/1999/xlink" content-type="dwc:institutional_code" xlink:title="Museum of Zoology at the University of Bergen, Invertebrate Collection" xlink:href="https://scientific-collections.gbif.org/institution/1b1a6027-eaa3-4715-8ac2-e7384d6248cb" xlink:type="simple">ZMBN</named-content> 150373, apically arborescent macrotubercles and cylindrical macrotubercles with apical nodular papillae; <bold>E</bold>. <named-content xmlns:xlink="http://www.w3.org/1999/xlink" content-type="dwc:institutional_code" xlink:title="Museum of Zoology at the University of Bergen, Invertebrate Collection" xlink:href="https://scientific-collections.gbif.org/institution/1b1a6027-eaa3-4715-8ac2-e7384d6248cb" xlink:type="simple">ZMBN</named-content> 150384, apically arborescent macrotubercles and cylindrical macrotubercles with apical nodular papillae; <bold>F</bold>. <named-content xmlns:xlink="http://www.w3.org/1999/xlink" content-type="dwc:institutional_code" xlink:title="Museum of Zoology at the University of Bergen, Invertebrate Collection" xlink:href="https://scientific-collections.gbif.org/institution/1b1a6027-eaa3-4715-8ac2-e7384d6248cb" xlink:type="simple">ZMBN</named-content> 150383, apically arborescent macrotubercles and semiglobular macrotubercles covered with nodular papillae. Maximum macrotubercle height 1.3 mm (<bold>B</bold>).</p></caption><graphic xmlns:xlink="http://www.w3.org/1999/xlink" xlink:href="zookeys-1283-343_article-168195__-g008.jpg" id="oo_1703750.jpg" position="float" orientation="portrait" xlink:type="simple"><uri content-type="original_file" xlink:type="simple">https://binary.pensoft.net/fig/1703750</uri></graphic></fig><p>Medium specimens (5–10 mm; Fig. <xref ref-type="fig" rid="F8">8C, D</xref>) differ from small specimens in the posterior macrotubercles, which become elongate conical to cylindrical with reduced apical branching, or appear unbranched and bear apical nodular papillae (Fig. <xref ref-type="fig" rid="F8">8C, D</xref>). In some small and medium specimens, elongated conical to cylindrical macrotubercles with an apically arborescent crown reach the edge of the next elytron (Fig. <xref ref-type="fig" rid="F8">8B</xref>).</p><p>Large specimens (&gt; 10 mm; Fig. <xref ref-type="fig" rid="F8">8E, F</xref>) have both apically arborescent macrotubercles and unbranched semiglobose macrotubercles with apical nodular papillae. Macrotubercles form a row near the posterior and outer lateral margins of the elytra (Fig. <xref ref-type="fig" rid="F5">5E, G</xref>). Microtubercles are low, semiglobose to weakly branched. Occasionally, flattened microtubercles, slightly protruding above the surface of the elytra, were present, with bumps on the posterior edge, or sometimes along the entire perimeter (Figs <xref ref-type="fig" rid="F5">5D</xref>, <xref ref-type="fig" rid="F8">8F</xref>).</p></tp:treatment-sec><tp:treatment-sec sec-type="Remarks"><title>Remarks.</title><p>The detached elytra of the lectotype were assembled on a fishing line by Loshamn (Fig. <xref ref-type="fig" rid="F5">5E</xref>). As already mentioned by <xref ref-type="bibr" rid="B52">Loshamn (1980)</xref>, <italic><tp:taxon-name><tp:taxon-name-part taxon-name-part-type="genus" reg="Eunoe">Eunoe</tp:taxon-name-part> <tp:taxon-name-part taxon-name-part-type="species" reg="nodosa">nodosa</tp:taxon-name-part></tp:taxon-name></italic> can be clearly distinguished from <italic><tp:taxon-name><tp:taxon-name-part taxon-name-part-type="genus" reg="Eunoe">E.</tp:taxon-name-part> <tp:taxon-name-part taxon-name-part-type="species" reg="oerstedi">oerstedi</tp:taxon-name-part></tp:taxon-name></italic> by the presence of additional lobes on elytrophores and dorsal tubercles. In this study, we propose the presence of spines on antennostyles, tentacular, and dorsal cirrostyles (Figs <xref ref-type="fig" rid="F12">12G</xref>, <xref ref-type="fig" rid="F14">14A</xref>, <xref ref-type="fig" rid="F14">14C</xref>, <xref ref-type="fig" rid="F14">14D</xref>) as an additional diagnostic character of <italic><tp:taxon-name><tp:taxon-name-part taxon-name-part-type="genus" reg="Eunoe">E.</tp:taxon-name-part> <tp:taxon-name-part taxon-name-part-type="species" reg="oerstedi">oerstedi</tp:taxon-name-part></tp:taxon-name></italic> versus the complete absence of spines in <italic><tp:taxon-name><tp:taxon-name-part taxon-name-part-type="genus" reg="Eunoe">E.</tp:taxon-name-part> <tp:taxon-name-part taxon-name-part-type="species" reg="nodosa">nodosa</tp:taxon-name-part></tp:taxon-name></italic>. The presence of spines in <italic><tp:taxon-name><tp:taxon-name-part taxon-name-part-type="genus" reg="Eunoe">E.</tp:taxon-name-part> <tp:taxon-name-part taxon-name-part-type="species" reg="oerstedi">oerstedi</tp:taxon-name-part></tp:taxon-name></italic> was reported by <xref ref-type="bibr" rid="B95">Uschakov (1982)</xref>, but this character was never used in identification keys. Both characters can be observed even in specimens lacking elytra, which is very common in the preserved material. Elytral characters, such as apically arborescent macrotubercles in <italic><tp:taxon-name><tp:taxon-name-part taxon-name-part-type="genus" reg="Eunoe">E.</tp:taxon-name-part> <tp:taxon-name-part taxon-name-part-type="species" reg="nodosa">nodosa</tp:taxon-name-part></tp:taxon-name></italic> and “horn-like” macrotubercles in <italic><tp:taxon-name><tp:taxon-name-part taxon-name-part-type="genus" reg="Eunoe">E.</tp:taxon-name-part> <tp:taxon-name-part taxon-name-part-type="species" reg="oerstedi">oerstedi</tp:taxon-name-part></tp:taxon-name></italic>, help differentiate the species in most but not all cases. The elytral ornamentation is variable, and both species may show arborescent macrotubercles (Figs <xref ref-type="fig" rid="F6">6D</xref>, <xref ref-type="fig" rid="F13">13F</xref>, <xref ref-type="fig" rid="F13">13G</xref>), which contributed to past confusion in the use of these names. We therefore recommend prioritizing body characters for identification, using elytral characters only as an additional aid. Importantly, we retained the locality information for panels B and G (Greenland and Alaska, Fig. <xref ref-type="fig" rid="F5">5B, G</xref>) to emphasize that the diagnostic elytral morphology is consistent across large geographic distances. Another useful character is the color pattern, more obvious in the recently fixed specimens but still present in the type material. <italic><tp:taxon-name><tp:taxon-name-part taxon-name-part-type="genus" reg="Eunoe">Eunoe</tp:taxon-name-part> <tp:taxon-name-part taxon-name-part-type="species" reg="nodosa">nodosa</tp:taxon-name-part></tp:taxon-name></italic> has a pale yellowish-white body, rarely with a brown dorsal side (Fig. <xref ref-type="fig" rid="F5">5A, B, D</xref>), whereas <italic><tp:taxon-name><tp:taxon-name-part taxon-name-part-type="genus" reg="Eunoe">E.</tp:taxon-name-part> <tp:taxon-name-part taxon-name-part-type="species" reg="oerstedi">oerstedi</tp:taxon-name-part></tp:taxon-name></italic> has a pattern of dark-brown spots on the dorsal side of the body. Elytra of <italic><tp:taxon-name><tp:taxon-name-part taxon-name-part-type="genus" reg="Eunoe">E.</tp:taxon-name-part> <tp:taxon-name-part taxon-name-part-type="species" reg="nodosa">nodosa</tp:taxon-name-part></tp:taxon-name></italic> are white with brown to orange-brown spots (Fig. <xref ref-type="fig" rid="F5">5F</xref>) and brown or golden-brown macrotubercles often arranged in a posterior row (Fig. <xref ref-type="fig" rid="F5">5E, G</xref>). In <italic><tp:taxon-name><tp:taxon-name-part taxon-name-part-type="genus" reg="Eunoe">E.</tp:taxon-name-part> <tp:taxon-name-part taxon-name-part-type="species" reg="oerstedi">oerstedi</tp:taxon-name-part></tp:taxon-name></italic>, elytral spots are darker (Fig. <xref ref-type="fig" rid="F12">12I</xref>), and macrotubercles are dark brown, almost black in some specimens, and more irregularly distributed near the posterior margin (Fig. <xref ref-type="fig" rid="F12">12I</xref>).</p><p><italic><tp:taxon-name><tp:taxon-name-part taxon-name-part-type="genus" reg="Eunoe">Eunoe</tp:taxon-name-part> <tp:taxon-name-part taxon-name-part-type="species" reg="nodosa">nodosa</tp:taxon-name-part></tp:taxon-name></italic> is often confused with <italic><tp:taxon-name><tp:taxon-name-part taxon-name-part-type="genus" reg="Harmothoe">Harmothoe</tp:taxon-name-part> <tp:taxon-name-part taxon-name-part-type="species" reg="globifera">globifera</tp:taxon-name-part></tp:taxon-name></italic> because both species exhibit semiglobose macrotubercles covered with nodular papillae (Figs <xref ref-type="fig" rid="F5">5E</xref>, <xref ref-type="fig" rid="F5">5G</xref>, <xref ref-type="fig" rid="F6">6B</xref>, <xref ref-type="fig" rid="F8">8D–F</xref>) (<xref ref-type="bibr" rid="B12">Barnich and Fiege 2010</xref>). The easiest-to-spot difference is that the elytra of <italic><tp:taxon-name><tp:taxon-name-part taxon-name-part-type="genus" reg="Harmothoe">H.</tp:taxon-name-part> <tp:taxon-name-part taxon-name-part-type="species" reg="globifera">globifera</tp:taxon-name-part></tp:taxon-name></italic> are white and always lack arborescent macrotubercles, whereas the elytra of <italic><tp:taxon-name><tp:taxon-name-part taxon-name-part-type="genus" reg="Eunoe">E.</tp:taxon-name-part> <tp:taxon-name-part taxon-name-part-type="species" reg="nodosa">nodosa</tp:taxon-name-part></tp:taxon-name></italic> always have brown spots and apically arborescent macrotubercles. If a specimen lacks elytra, it can be distinguished by the exclusively unidentate neurochaetae in <italic><tp:taxon-name><tp:taxon-name-part taxon-name-part-type="genus" reg="Eunoe">E.</tp:taxon-name-part> <tp:taxon-name-part taxon-name-part-type="species" reg="nodosa">nodosa</tp:taxon-name-part></tp:taxon-name></italic> and uni- and bidentate neurochaetae in <italic><tp:taxon-name><tp:taxon-name-part taxon-name-part-type="genus" reg="Harmothoe">H.</tp:taxon-name-part> <tp:taxon-name-part taxon-name-part-type="species" reg="globifera">globifera</tp:taxon-name-part></tp:taxon-name></italic>.</p><p><italic><tp:taxon-name><tp:taxon-name-part taxon-name-part-type="genus" reg="Eunoe">Eunoe</tp:taxon-name-part> <tp:taxon-name-part taxon-name-part-type="species" reg="nodosa">nodosa</tp:taxon-name-part></tp:taxon-name></italic> can also be confused with <tp:taxon-name><tp:taxon-name-part taxon-name-part-type="genus" reg="Eunoe">E.</tp:taxon-name-part> <tp:taxon-name-part taxon-name-part-type="infraspecific-rank">s. l.</tp:taxon-name-part> <tp:taxon-name-part taxon-name-part-type="species" reg="depressa">depressa</tp:taxon-name-part></tp:taxon-name>, <italic><tp:taxon-name><tp:taxon-name-part taxon-name-part-type="genus" reg="Harmothoe">Harmothoe</tp:taxon-name-part> <tp:taxon-name-part taxon-name-part-type="species" reg="fragilis">fragilis</tp:taxon-name-part></tp:taxon-name></italic>, and <italic><tp:taxon-name><tp:taxon-name-part taxon-name-part-type="genus" reg="Gattyana">Gattyana</tp:taxon-name-part> <tp:taxon-name-part taxon-name-part-type="species" reg="cirrhosa">cirrhosa</tp:taxon-name-part></tp:taxon-name></italic>. We examined the holotype and the paratype of <tp:taxon-name><tp:taxon-name-part taxon-name-part-type="genus" reg="Eunoe">E.</tp:taxon-name-part> <tp:taxon-name-part taxon-name-part-type="infraspecific-rank">s. l.</tp:taxon-name-part> <tp:taxon-name-part taxon-name-part-type="species" reg="depressa">depressa</tp:taxon-name-part></tp:taxon-name> (<named-content xmlns:xlink="http://www.w3.org/1999/xlink" content-type="dwc:institutional_code" xlink:title="Smithsonian Institution, National Museum of Natural History" xlink:href="https://scientific-collections.gbif.org/institution/586ee56e-b0fe-4dff-b7f9-aeb104f3308a" xlink:type="simple">USNM</named-content> 5517, <named-content xmlns:xlink="http://www.w3.org/1999/xlink" content-type="dwc:institutional_code" xlink:title="Smithsonian Institution, National Museum of Natural History" xlink:href="https://scientific-collections.gbif.org/institution/586ee56e-b0fe-4dff-b7f9-aeb104f3308a" xlink:type="simple">USNM</named-content> 5590) and found their morphology to be identical to that of the specimen of <tp:taxon-name><tp:taxon-name-part taxon-name-part-type="genus" reg="Eunoe">E.</tp:taxon-name-part> <tp:taxon-name-part taxon-name-part-type="infraspecific-rank">s. l.</tp:taxon-name-part> <tp:taxon-name-part taxon-name-part-type="species" reg="depressa">depressa</tp:taxon-name-part></tp:taxon-name> included in our phylogenetic analysis, <named-content xmlns:xlink="http://www.w3.org/1999/xlink" content-type="dwc:institutional_code" xlink:title="Smithsonian Institution, National Museum of Natural History" xlink:href="https://scientific-collections.gbif.org/institution/586ee56e-b0fe-4dff-b7f9-aeb104f3308a" xlink:type="simple">USNM</named-content> 1512664 (<ext-link xmlns:xlink="http://www.w3.org/1999/xlink" xlink:href="http://www.boldsystems.org/index.php/Public_RecordView?processid=ASGRD061-18" ext-link-type="uri" xlink:type="simple">ASGRD061-18</ext-link>). In <tp:taxon-name><tp:taxon-name-part taxon-name-part-type="genus" reg="Eunoe">E.</tp:taxon-name-part> <tp:taxon-name-part taxon-name-part-type="infraspecific-rank">s. l.</tp:taxon-name-part> <tp:taxon-name-part taxon-name-part-type="species" reg="depressa">depressa</tp:taxon-name-part></tp:taxon-name>, the macrotubercles were very low, sessile mammilliform, unbranched at the tip, and did not form a posterior row (Fig. <xref ref-type="fig" rid="F9">9D–F</xref>), in contrast to the apically arborescent and semiglobose macrotubercles of <italic><tp:taxon-name><tp:taxon-name-part taxon-name-part-type="genus" reg="Eunoe">E.</tp:taxon-name-part> <tp:taxon-name-part taxon-name-part-type="species" reg="nodosa">nodosa</tp:taxon-name-part></tp:taxon-name></italic>, which typically form a posterior row near the posterior margin of the elytra (Fig. <xref ref-type="fig" rid="F5">5E–G</xref>). The prostomium of <tp:taxon-name><tp:taxon-name-part taxon-name-part-type="genus" reg="Eunoe">E.</tp:taxon-name-part> <tp:taxon-name-part taxon-name-part-type="infraspecific-rank">s. l.</tp:taxon-name-part> <tp:taxon-name-part taxon-name-part-type="species" reg="depressa">depressa</tp:taxon-name-part></tp:taxon-name> closely resembled that of <italic><tp:taxon-name><tp:taxon-name-part taxon-name-part-type="genus" reg="Eunoe">E.</tp:taxon-name-part> <tp:taxon-name-part taxon-name-part-type="species" reg="nodosa">nodosa</tp:taxon-name-part></tp:taxon-name></italic>, with small, pointed cephalic peaks and large eyes, with the anterior pair slightly larger and positioned laterally or dorsolaterally on the widest part of the prostomium (Fig. <xref ref-type="fig" rid="F9">9B, C</xref>). These two species can be differentiated by the absence of extra lobes on the elytrophores and dorsal tubercles in <tp:taxon-name><tp:taxon-name-part taxon-name-part-type="genus" reg="Eunoe">E.</tp:taxon-name-part> <tp:taxon-name-part taxon-name-part-type="infraspecific-rank">s. l.</tp:taxon-name-part> <tp:taxon-name-part taxon-name-part-type="species" reg="depressa">depressa</tp:taxon-name-part></tp:taxon-name> (Fig. <xref ref-type="fig" rid="F9">9A, B, D</xref>). Their notochaetae with subacute tips covered in rows of small spinules (Fig. <xref ref-type="fig" rid="F9">9G</xref>) were similar to those of most species within <italic><tp:taxon-name><tp:taxon-name-part taxon-name-part-type="genus" reg="Eunoe">Eunoe</tp:taxon-name-part></tp:taxon-name></italic> s. str. The neurochaetae of the examined specimens were only briefly studied, and no secondary tooth was observed at the tip (Fig. <xref ref-type="fig" rid="F9">9H</xref>).</p><fig id="F9" position="float" orientation="portrait"><object-id xmlns:xlink="http://www.w3.org/1999/xlink" content-type="doi" xlink:type="simple">10.3897/zookeys.1283.168195.figure9</object-id><object-id xmlns:xlink="http://www.w3.org/1999/xlink" content-type="arpha" xlink:type="simple">4315AA43-7D47-5290-8B8E-C49E463E9A4C</object-id><label>Figure 9.</label><caption><p><tp:taxon-name><tp:taxon-name-part taxon-name-part-type="genus" reg="Eunoe">Eunoe</tp:taxon-name-part> <tp:taxon-name-part taxon-name-part-type="infraspecific-rank">s. l.</tp:taxon-name-part> <tp:taxon-name-part taxon-name-part-type="species" reg="depressa">depressa</tp:taxon-name-part></tp:taxon-name>, light microscopy. <named-content xmlns:xlink="http://www.w3.org/1999/xlink" content-type="dwc:institutional_code" xlink:title="Smithsonian Institution, National Museum of Natural History" xlink:href="https://scientific-collections.gbif.org/institution/586ee56e-b0fe-4dff-b7f9-aeb104f3308a" xlink:type="simple">USNM</named-content> 1512664 (Alaska) (<bold>A, C, F–H</bold>), paratype <named-content xmlns:xlink="http://www.w3.org/1999/xlink" content-type="dwc:institutional_code" xlink:title="Smithsonian Institution, National Museum of Natural History" xlink:href="https://scientific-collections.gbif.org/institution/586ee56e-b0fe-4dff-b7f9-aeb104f3308a" xlink:type="simple">USNM</named-content> 5590 (Alaska) (<bold>B, D</bold>), holotype <named-content xmlns:xlink="http://www.w3.org/1999/xlink" content-type="dwc:institutional_code" xlink:title="Smithsonian Institution, National Museum of Natural History" xlink:href="https://scientific-collections.gbif.org/institution/586ee56e-b0fe-4dff-b7f9-aeb104f3308a" xlink:type="simple">USNM</named-content> 5517 (Alaska) (<bold>E</bold>). <bold>A</bold>. Anterior part, with everted pharynx, dorsal view; <bold>B, C</bold>. Prostomium, dorsal view; <bold>D</bold>. Elytra, dorsal view; <bold>E</bold>. Elytron, dorsal view; <bold>F</bold>. Low, sessile mammilliform macrotubercles, dorsal view; <bold>G</bold>. Notochaetae; <bold>H</bold>. Neurochaetae. Ruler unit: 1 mm. Abbreviations: <abbrev xmlns:xlink="http://www.w3.org/1999/xlink" xlink:title="cephalic peaks" xlink:type="simple">cp</abbrev> – cephalic peaks, <abbrev xmlns:xlink="http://www.w3.org/1999/xlink" xlink:title="dorsal tubercle" xlink:type="simple">dt</abbrev> – dorsal tubercle, <abbrev xmlns:xlink="http://www.w3.org/1999/xlink" xlink:title="elytrophore" xlink:type="simple">eph</abbrev> – elytrophore, <abbrev xmlns:xlink="http://www.w3.org/1999/xlink" xlink:title="median antenna" xlink:type="simple">ma</abbrev> – median antenna.</p></caption><graphic xmlns:xlink="http://www.w3.org/1999/xlink" xlink:href="zookeys-1283-343_article-168195__-g009.jpg" id="oo_1703751.jpg" position="float" orientation="portrait" xlink:type="simple"><uri content-type="original_file" xlink:type="simple">https://binary.pensoft.net/fig/1703751</uri></graphic></fig><fig id="F10" position="float" orientation="portrait"><object-id xmlns:xlink="http://www.w3.org/1999/xlink" content-type="doi" xlink:type="simple">10.3897/zookeys.1283.168195.figure10</object-id><object-id xmlns:xlink="http://www.w3.org/1999/xlink" content-type="arpha" xlink:type="simple">848834DD-EAE2-5516-AC1C-C2134FAC4B63</object-id><label>Figure 10.</label><caption><p><bold>A</bold>. Distribution of <italic><tp:taxon-name><tp:taxon-name-part taxon-name-part-type="genus" reg="Eunoe">Eunoe</tp:taxon-name-part> <tp:taxon-name-part taxon-name-part-type="species" reg="nodosa">nodosa</tp:taxon-name-part></tp:taxon-name></italic>; <bold>B</bold>. Distribution of <italic><tp:taxon-name><tp:taxon-name-part taxon-name-part-type="genus" reg="Eunoe">Eunoe</tp:taxon-name-part> <tp:taxon-name-part taxon-name-part-type="species" reg="oerstedi">oerstedi</tp:taxon-name-part></tp:taxon-name></italic>. Red stars – type localities, purple circles – localities of specimens with examined morphology and molecular data, green circles – localities of specimens with examined morphology only.</p></caption><graphic xmlns:xlink="http://www.w3.org/1999/xlink" xlink:href="zookeys-1283-343_article-168195__-g010.jpg" id="oo_1703752.jpg" position="float" orientation="portrait" xlink:type="simple"><uri content-type="original_file" xlink:type="simple">https://binary.pensoft.net/fig/1703752</uri></graphic></fig><p><italic><tp:taxon-name><tp:taxon-name-part taxon-name-part-type="genus" reg="Harmothoe">Harmothoe</tp:taxon-name-part> <tp:taxon-name-part taxon-name-part-type="species" reg="fragilis">fragilis</tp:taxon-name-part></tp:taxon-name></italic> and <italic><tp:taxon-name><tp:taxon-name-part taxon-name-part-type="genus" reg="Eunoe">E.</tp:taxon-name-part> <tp:taxon-name-part taxon-name-part-type="species" reg="nodosa">nodosa</tp:taxon-name-part></tp:taxon-name></italic> have a similar pattern of coloration, and that might be the reason for the misidentification of <abbrev xmlns:xlink="http://www.w3.org/1999/xlink" content-type="institution" xlink:title="Swedish Museum of Natural History" xlink:type="simple">SMNH</abbrev> 118963. Nonetheless, <italic><tp:taxon-name><tp:taxon-name-part taxon-name-part-type="genus" reg="Harmothoe">H.</tp:taxon-name-part> <tp:taxon-name-part taxon-name-part-type="species" reg="fragilis">fragilis</tp:taxon-name-part></tp:taxon-name></italic> is differentiated from the latter by bidentate neurochaetae, absence of apically arborescent macrotubercles, and prominent cephalic peaks. In <italic><tp:taxon-name><tp:taxon-name-part taxon-name-part-type="genus" reg="Gattyana">Gattyana</tp:taxon-name-part> <tp:taxon-name-part taxon-name-part-type="species" reg="cirrhosa">cirrhosa</tp:taxon-name-part></tp:taxon-name></italic>, the arborescent macrotubercles are very similar to those of <italic><tp:taxon-name><tp:taxon-name-part taxon-name-part-type="genus" reg="Eunoe">E.</tp:taxon-name-part> <tp:taxon-name-part taxon-name-part-type="species" reg="nodosa">nodosa</tp:taxon-name-part></tp:taxon-name></italic>, but the clear difference is the presence of notochaetae with capillary tips in the former. Based on the elytra, the two species can be distinguished by the more uniform distribution of macrotubercles in <italic><tp:taxon-name><tp:taxon-name-part taxon-name-part-type="genus" reg="Gattyana">G.</tp:taxon-name-part> <tp:taxon-name-part taxon-name-part-type="species" reg="cirrhosa">cirrhosa</tp:taxon-name-part></tp:taxon-name></italic>.</p></tp:treatment-sec><tp:treatment-sec sec-type="Distribution"><title>Distribution.</title><p>Based on our molecular data and sequences from GenBank and BOLD (Suppl. material <xref ref-type="supplementary-material" rid="S1">1</xref>: table SS1) <italic><tp:taxon-name><tp:taxon-name-part taxon-name-part-type="genus" reg="Eunoe">Eunoe</tp:taxon-name-part> <tp:taxon-name-part taxon-name-part-type="species" reg="nodosa">nodosa</tp:taxon-name-part></tp:taxon-name></italic> inhabits the coastal areas of Norway, Norwegian Sea, Barents Sea, Greenland Sea, Laptev Sea, Bering Sea, and Chukchi Sea, as well as the Arctic Canadian regions including Thomas Lee Inlet, Resolute Bay, Hudson Bay, Cornwallis Island, Devon Island, Disco Island, Anaktalak Fiord, Saglek Fiord, and Sletvik. Depth range 8–501 m.</p><p>Based on morphological data and literature records (<xref ref-type="bibr" rid="B78">Pettibone 1963</xref>; <xref ref-type="bibr" rid="B52">Loshamn 1980</xref>; <xref ref-type="bibr" rid="B95">Uschakov 1982</xref>; <xref ref-type="bibr" rid="B12">Barnich and Fiege 2010</xref>), <italic><tp:taxon-name><tp:taxon-name-part taxon-name-part-type="genus" reg="Eunoe">Eunoe</tp:taxon-name-part> <tp:taxon-name-part taxon-name-part-type="species" reg="nodosa">nodosa</tp:taxon-name-part></tp:taxon-name></italic> is a widely spread Arctic-boreal species with a circumpolar distribution in the Arctic Ocean. It occurs from the Bering Sea to the Sea of Japan in the Western Pacific region; to New Jersey on the coast of North America in the Western Atlantic region, and as far south as the English Channel along the European coast in the Eastern Atlantic region. It was not found on the Pacific coast of North America. Depths down to 1144 m in the Greenland Sea and 100–200 m in the Barents Sea. It lives on mixed sediments, prefers silt with stones; in the temperature ranges from –1.8 °C to 7.3 °C. The paralectotype localities are Komagfjord and Varangerfjord.</p></tp:treatment-sec><tp:treatment-sec><!--Section generated to contain objects referenced in tp:taxon-treatment.--><fig id="F12" position="float" orientation="portrait"><object-id xmlns:xlink="http://www.w3.org/1999/xlink" content-type="doi" xlink:type="simple">10.3897/zookeys.1283.168195.figure12</object-id><object-id xmlns:xlink="http://www.w3.org/1999/xlink" content-type="arpha" xlink:type="simple">E670B43C-DF6C-521F-AD4C-C8CDFCB15A84</object-id><label>Figure 12.</label><caption><p><italic><tp:taxon-name><tp:taxon-name-part taxon-name-part-type="genus" reg="Eunoe">Eunoe</tp:taxon-name-part> <tp:taxon-name-part taxon-name-part-type="species" reg="oerstedi">oerstedi</tp:taxon-name-part></tp:taxon-name></italic>, light microscopy. Lectotype <abbrev xmlns:xlink="http://www.w3.org/1999/xlink" content-type="institution" xlink:title="Swedish Museum of Natural History" xlink:type="simple">SMNH</abbrev> 2391 (<bold>A, C, E, H</bold>), <named-content xmlns:xlink="http://www.w3.org/1999/xlink" content-type="dwc:institutional_code" xlink:title="Museum of Zoology at the University of Bergen, Invertebrate Collection" xlink:href="https://scientific-collections.gbif.org/institution/1b1a6027-eaa3-4715-8ac2-e7384d6248cb" xlink:type="simple">ZMBN</named-content> 173048 (<bold>B, D, F, I</bold>), paralectotype <abbrev xmlns:xlink="http://www.w3.org/1999/xlink" content-type="institution" xlink:title="Swedish Museum of Natural History" xlink:type="simple">SMNH</abbrev> 2395 (<bold>G</bold>). <bold>A, B</bold>. Prostomium, dorsal view; <bold>C, D</bold>. Dorsal tubercles and elytrophores, dorsal view; <bold>E</bold>. Nephridial papillae, ventral view; <bold>F</bold>. Pigmented nephridial papillae, ventral view; <bold>G</bold>. Spines on dorsal cirrus; <bold>H, I</bold>. Elytron with horn-like and apically arborescent macrotubercles, dorsal view. Abbreviations: <abbrev xmlns:xlink="http://www.w3.org/1999/xlink" xlink:title="apically arborescent tubercle" xlink:type="simple">aat</abbrev> – apically arborescent tubercle, <abbrev xmlns:xlink="http://www.w3.org/1999/xlink" xlink:title="cirrophore" xlink:type="simple">cph</abbrev> – cirrophore, <abbrev xmlns:xlink="http://www.w3.org/1999/xlink" xlink:title="dorsal tubercle" xlink:type="simple">dt</abbrev> – dorsal tubercle, <abbrev xmlns:xlink="http://www.w3.org/1999/xlink" xlink:title="elytrophore" xlink:type="simple">eph</abbrev> – elytrophore, <abbrev xmlns:xlink="http://www.w3.org/1999/xlink" xlink:title="filiform papillae" xlink:type="simple">fp</abbrev> – filiform papillae, <abbrev xmlns:xlink="http://www.w3.org/1999/xlink" xlink:title="horn like tubercle" xlink:type="simple">hlt</abbrev> – horn-like tubercle, <abbrev xmlns:xlink="http://www.w3.org/1999/xlink" xlink:title="lateral antenna" xlink:type="simple">la</abbrev> – lateral antenna, <abbrev xmlns:xlink="http://www.w3.org/1999/xlink" xlink:title="median antenna" xlink:type="simple">ma</abbrev> – median antenna, <abbrev xmlns:xlink="http://www.w3.org/1999/xlink" xlink:title="nephridial papilla" xlink:type="simple">np</abbrev> – nephridial papilla, <abbrev xmlns:xlink="http://www.w3.org/1999/xlink" xlink:title="palp" xlink:type="simple">p</abbrev> – palp, <abbrev xmlns:xlink="http://www.w3.org/1999/xlink" xlink:title="spine" xlink:type="simple">sp</abbrev> – spine, <abbrev xmlns:xlink="http://www.w3.org/1999/xlink" xlink:title="tentacular cirri" xlink:type="simple">tc</abbrev> – tentacular cirrus.</p></caption><graphic xmlns:xlink="http://www.w3.org/1999/xlink" xlink:href="zookeys-1283-343_article-168195__-g012.jpg" id="oo_1703754.jpg" position="float" orientation="portrait" xlink:type="simple"><uri content-type="original_file" xlink:type="simple">https://binary.pensoft.net/fig/1703754</uri></graphic></fig><fig id="F14" position="float" orientation="portrait"><object-id xmlns:xlink="http://www.w3.org/1999/xlink" content-type="doi" xlink:type="simple">10.3897/zookeys.1283.168195.figure14</object-id><object-id xmlns:xlink="http://www.w3.org/1999/xlink" content-type="arpha" xlink:type="simple">2522B78A-CDED-5945-A0E6-697B90A3D726</object-id><label>Figure 14.</label><caption><p><italic><tp:taxon-name><tp:taxon-name-part taxon-name-part-type="genus" reg="Eunoe">Eunoe</tp:taxon-name-part> <tp:taxon-name-part taxon-name-part-type="species" reg="oerstedi">oerstedi</tp:taxon-name-part></tp:taxon-name></italic>, <abbrev xmlns:xlink="http://www.w3.org/1999/xlink" xlink:title="scanning electron microscopy" xlink:type="simple">SEM</abbrev> of parapodia from mid-body. <abbrev xmlns:xlink="http://www.w3.org/1999/xlink" content-type="institution" xlink:title="University Museum of the Norwegian University of Science and Technology, Trondheim, Norway" xlink:type="simple">NTNU-VM</abbrev> 78191 (large specimen) (<bold>A–C, E–G</bold>), paralectotype <abbrev xmlns:xlink="http://www.w3.org/1999/xlink" content-type="institution" xlink:title="Swedish Museum of Natural History" xlink:type="simple">SMNH</abbrev> 2389 (large specimen) (<bold>D</bold>). <bold>A</bold>. Dorsal cirrus with spines and filiform papillae; <bold>B</bold>. Neurochaetae; <bold>C</bold>. Spine on dorsal cirrus; <bold>D</bold>. Spine and filiform papillae; <bold>E</bold>. Parapodium with ventral cirrus and nephridial papilla, ventral view; <bold>F</bold>. Notochaeta with subacute tip; <bold>G</bold>. Notochaetae with blunt and subacute tips. Abbreviations: <abbrev xmlns:xlink="http://www.w3.org/1999/xlink" xlink:title="filiform papillae" xlink:type="simple">fp</abbrev> – filiform papillae, <abbrev xmlns:xlink="http://www.w3.org/1999/xlink" xlink:title="nephridial papilla" xlink:type="simple">np</abbrev> – nephridial papilla, <abbrev xmlns:xlink="http://www.w3.org/1999/xlink" xlink:title="spine" xlink:type="simple">sp</abbrev> – spines.</p></caption><graphic xmlns:xlink="http://www.w3.org/1999/xlink" xlink:href="zookeys-1283-343_article-168195__-g014.jpg" id="oo_1703756.jpg" position="float" orientation="portrait" xlink:type="simple"><uri content-type="original_file" xlink:type="simple">https://binary.pensoft.net/fig/1703756</uri></graphic></fig><fig id="F13" position="float" orientation="portrait"><object-id xmlns:xlink="http://www.w3.org/1999/xlink" content-type="doi" xlink:type="simple">10.3897/zookeys.1283.168195.figure13</object-id><object-id xmlns:xlink="http://www.w3.org/1999/xlink" content-type="arpha" xlink:type="simple">EFC8C7DF-4FA8-5D0C-8F06-53ED8A5EC200</object-id><label>Figure 13.</label><caption><p><italic><tp:taxon-name><tp:taxon-name-part taxon-name-part-type="genus" reg="Eunoe">Eunoe</tp:taxon-name-part> <tp:taxon-name-part taxon-name-part-type="species" reg="oerstedi">oerstedi</tp:taxon-name-part></tp:taxon-name></italic>, <abbrev xmlns:xlink="http://www.w3.org/1999/xlink" xlink:title="scanning electron microscopy" xlink:type="simple">SEM</abbrev> of elytra from mid-body. Paralectotype <abbrev xmlns:xlink="http://www.w3.org/1999/xlink" content-type="institution" xlink:title="Swedish Museum of Natural History" xlink:type="simple">SMNH</abbrev> 2389 (large specimen) (<bold>A, C</bold>), <abbrev xmlns:xlink="http://www.w3.org/1999/xlink" content-type="institution" xlink:title="University Museum of the Norwegian University of Science and Technology, Trondheim, Norway" xlink:type="simple">NTNU-VM</abbrev> 78191 (large specimen) (<bold>B, E, H</bold>), lectotype <abbrev xmlns:xlink="http://www.w3.org/1999/xlink" content-type="institution" xlink:title="Swedish Museum of Natural History" xlink:type="simple">SMNH</abbrev> 2391 (large specimen) (<bold>D, F, G, I</bold>). <bold>A, B</bold>. Part of elytron with cylindrical and horn-like macrotubercles, dorsal view; <bold>C–E</bold>. Horn-like macrotubercles; <bold>F, G</bold>. Apically arborescent macrotubercles with conical and pointed branches without secondary branching; <bold>H</bold>. Bifid spines; <bold>I</bold>. Spines.</p></caption><graphic xmlns:xlink="http://www.w3.org/1999/xlink" xlink:href="zookeys-1283-343_article-168195__-g013.jpg" id="oo_1703755.jpg" position="float" orientation="portrait" xlink:type="simple"><uri content-type="original_file" xlink:type="simple">https://binary.pensoft.net/fig/1703755</uri></graphic></fig><supplementary-material xmlns:xlink="http://www.w3.org/1999/xlink" id="S1" position="float" orientation="portrait" xlink:type="simple"><object-id content-type="doi" xlink:type="simple">10.3897/zookeys.1283.168195.suppl1</object-id><object-id content-type="arpha" xlink:type="simple">0A8C1C27-96AF-5E59-B975-4E9B5CB0EEFD</object-id><label>Supplementary material 1</label><caption><p>Sampling data and PCR protocol</p></caption><statement content-type="dataType"><label>Data type</label><p>xlsx</p></statement><statement content-type="notes"><label>Explanation note</label><p><bold>table SS1</bold>. List of material used in this study with original and new identifications, sampling information, museum numbers, voucher numbers, GenBank accession numbers, and BOLD BIN, Process and Sample IDs. <bold>table SS2</bold>. Primers and PCR settings for <abbrev xlink:title="cytochrome c oxidase subunit I" xlink:type="simple">COI</abbrev>, 16S, <abbrev xlink:title="ITS2" xlink:type="simple">ITS2</abbrev>, and 28S.</p></statement><media xlink:href="zookeys-1283-343_article-168195__-s001.xlsx" mimetype="application" mime-subtype="vnd.openxmlformats-officedocument.spreadsheetml.sheet" position="float" orientation="portrait" id="oo_1703764.xlsx" xlink:type="simple"><uri content-type="original_file" xlink:type="simple">https://binary.pensoft.net/file/1703764</uri></media><permissions><license xlink:type="simple"><license-p>This dataset is made available under the Open Database License (<ext-link ext-link-type="uri" xlink:href="http://opendatacommons.org/licenses/odbl/1.0/" xlink:type="simple">http://opendatacommons.org/licenses/odbl/1.0/</ext-link>). The Open Database License (ODbL) is a license agreement intended to allow users to freely share, modify, and use this Dataset while maintaining this same freedom for others, provided that the original source and author(s) are credited.</license-p></license></permissions><attrib specific-use="authors"> Martha W. Everett, Anna Koroleva, Nicolas Straube, Nataliya Budaeva</attrib></supplementary-material></tp:treatment-sec><ref-list><ref id="B35"><mixed-citation xmlns:xlink="http://www.w3.org/1999/xlink" xlink:type="simple">Hansen GA (1880) Annelider fra den norske Nordhavsexpedition i 1878. Nyt Magazin for Naturvidenskaberne, Christiania 25(4): 225–234. <ext-link xlink:href="https://biodiversitylibrary.org/page/49415494" ext-link-type="uri" xlink:type="simple">https://biodiversitylibrary.org/page/49415494</ext-link></mixed-citation></ref><ref id="B53"><mixed-citation xmlns:xlink="http://www.w3.org/1999/xlink" xlink:type="simple">Malmgren AJ (1865) Nordiska Hafs-Annulater. Öfversigt af Kongl. Vetenskaps-Akademiens Förhandlingar, Stockholm 22(1): 51–110. <ext-link xlink:href="https://archive.org/details/fversigtafkongl18vetegoog/page/50/mode/2up" ext-link-type="uri" xlink:type="simple">https://archive.org/details/fversigtafkongl18vetegoog/page/50/mode/2up</ext-link></mixed-citation></ref><ref id="B77"><mixed-citation xmlns:xlink="http://www.w3.org/1999/xlink" xlink:type="simple">Pettibone MH (1954) Marine polychaete worms from Point Barrow, Alaska, with additional records from the North Atlantic and North Pacific. Proceedings of the United States National Museum 103(3324): 203–356. <ext-link xlink:href="https://www.biodiversitylibrary.org/page/15697820" ext-link-type="uri" xlink:type="simple">https://www.biodiversitylibrary.org/page/15697820</ext-link></mixed-citation></ref><ref id="B54"><mixed-citation xmlns:xlink="http://www.w3.org/1999/xlink" xlink:type="simple">Malmgren AJ (1867) Annulata <tp:taxon-name><tp:taxon-name-part taxon-name-part-type="class">Polychaeta</tp:taxon-name-part></tp:taxon-name> Spetsbergiæ, Grœnlandiæ, Islandiæ et Scandinaviæ. Hactenus Cognita. Ex Officina Frenckelliana, Helsingforslæ, 1–127. <ext-link xlink:href="http://www.biodiversitylibrary.org/bibliography/13358" ext-link-type="uri" xlink:type="simple">http://www.biodiversitylibrary.org/bibliography/13358</ext-link></mixed-citation></ref><ref id="B59"><mixed-citation xmlns:xlink="http://www.w3.org/1999/xlink" xlink:type="simple">McIntosh WC (1900) A monograph of British Annelids. vol. 1. pt. 2. <tp:taxon-name><tp:taxon-name-part taxon-name-part-type="class">Polychaeta</tp:taxon-name-part></tp:taxon-name><tp:taxon-name><tp:taxon-name-part taxon-name-part-type="family">Amphinomidae</tp:taxon-name-part></tp:taxon-name> to <tp:taxon-name><tp:taxon-name-part taxon-name-part-type="family">Sigalionidae</tp:taxon-name-part></tp:taxon-name>. Ray Society of London 1(12): 215–442. <ext-link xlink:href="https://www.biodiversitylibrary.org/page/38577949" ext-link-type="uri" xlink:type="simple">https://www.biodiversitylibrary.org/page/38577949</ext-link></mixed-citation></ref><ref id="B78"><mixed-citation xmlns:xlink="http://www.w3.org/1999/xlink" xlink:type="simple">Pettibone MH (1963) Marine polychaete worms of the New England region. I. <tp:taxon-name><tp:taxon-name-part taxon-name-part-type="family">Aphroditidae</tp:taxon-name-part></tp:taxon-name> through <tp:taxon-name><tp:taxon-name-part taxon-name-part-type="family">Trochochaetidae</tp:taxon-name-part></tp:taxon-name>. Bulletin of the United States National Museum 227: 1–356. <ext-link xlink:href="10.5479/si.03629236.227.1" ext-link-type="doi" xlink:type="simple">https://doi.org/10.5479/si.03629236.227.1</ext-link></mixed-citation></ref><ref id="B95"><mixed-citation xmlns:xlink="http://www.w3.org/1999/xlink" xlink:type="simple">Uschakov PV (1982) Polychaetes of the suborder <tp:taxon-name><tp:taxon-name-part taxon-name-part-type="suborder">Aphroditiformia</tp:taxon-name-part></tp:taxon-name> of the Arctic Ocean and the northwestern part of the Pacific. Families <tp:taxon-name><tp:taxon-name-part taxon-name-part-type="family">Aphroditidae</tp:taxon-name-part></tp:taxon-name> and <tp:taxon-name><tp:taxon-name-part taxon-name-part-type="family">Polynoidae</tp:taxon-name-part></tp:taxon-name>. Fauna of the USSR. Polychaetes 2(1): 1–271. [In Russian]</mixed-citation></ref><ref id="B47"><mixed-citation xmlns:xlink="http://www.w3.org/1999/xlink" xlink:type="simple">Jirkov IA (2001) <tp:taxon-name><tp:taxon-name-part taxon-name-part-type="class">Polychaeta</tp:taxon-name-part></tp:taxon-name> of the North Polar Basin. Yanus-K, Moscow, 632 pp. [In Russian]</mixed-citation></ref><ref id="B12"><mixed-citation xmlns:xlink="http://www.w3.org/1999/xlink" xlink:type="simple">Barnich R, Fiege D (2010) On the distinction of <italic><tp:taxon-name><tp:taxon-name-part taxon-name-part-type="genus">Harmothoe</tp:taxon-name-part> <tp:taxon-name-part taxon-name-part-type="species">globifera</tp:taxon-name-part></tp:taxon-name></italic> (G.O. Sars, 1873) and some other easily confused polynoids in the NE Atlantic, with the description of a new species of <tp:taxon-name><tp:taxon-name-part taxon-name-part-type="genus">Acanthicolepis</tp:taxon-name-part></tp:taxon-name> Norman in McIntosh, 1900 (<tp:taxon-name><tp:taxon-name-part taxon-name-part-type="class">Polychaeta</tp:taxon-name-part></tp:taxon-name>, <tp:taxon-name><tp:taxon-name-part taxon-name-part-type="family">Polynoidae</tp:taxon-name-part></tp:taxon-name>). Zootaxa 2525: 1–18. <ext-link xlink:href="10.11646/zootaxa.2525.1.1" ext-link-type="doi" xlink:type="simple">https://doi.org/10.11646/zootaxa.2525.1.1</ext-link></mixed-citation></ref><ref id="B52"><mixed-citation xmlns:xlink="http://www.w3.org/1999/xlink" xlink:type="simple">Loshamn AA (1980) En systematisk og dyregeografisk Undersökelse over Skjellrygg-Gruppen (Familie <tp:taxon-name><tp:taxon-name-part taxon-name-part-type="family">Aphroditidae</tp:taxon-name-part></tp:taxon-name> sensu Fauvel 1923). Dissertation. Zoologisk Institutt, Universitetet i Oslo, 184 pp. [unpublished]</mixed-citation></ref></ref-list></tp:taxon-treatment>
