# Supplementary material for: Eunoe Malmgren, 1865 (Annelida, Polynoidae) in the Arctic, North Atlantic, and North Pacific: redescription of the type species and clarification of the genus boundaries
Source: Zookeys. 2026 Jul 1;1283:343–403. doi: 10.3897/zookeys.1283.168195 (PMC13347114; doi:10.3897/zookeys.1283.168195)
Supplement: XML Treatment for Eunoe ciliata [file zookeys.1283.168195-treatment3.xml]

<!DOCTYPE tp:taxon-treatment
  PUBLIC "-//TaxonX//DTD Taxonomic Treatment Publishing DTD v0 20100105//EN" "tax-treatment-NSO.dtd">
<tp:taxon-treatment xmlns:tp="http://www.plazi.org/taxpub"><tp:treatment-meta><kwd-group><label>Taxon classification</label><kwd>
                  <named-content content-type="kingdom">Animalia</named-content>
                </kwd><kwd>
                  <named-content content-type="order">Phyllodocida</named-content>
                </kwd><kwd>
                  <named-content content-type="family">Polynoidae</named-content>
                </kwd></kwd-group><mixed-citation publication-type="journal"><person-group><name><surname>Everett</surname><given-names>Martha W.</given-names></name><name><surname>Koroleva</surname><given-names>Anna</given-names></name><name><surname>Straube</surname><given-names>Nicolas</given-names></name><name><surname>Budaeva</surname><given-names>Nataliya</given-names></name></person-group><article-title><italic><tp:taxon-name><tp:taxon-name-part taxon-name-part-type="genus" reg="Eunoe">Eunoe</tp:taxon-name-part></tp:taxon-name></italic> Malmgren, 1865 (<tp:taxon-name><tp:taxon-name-part taxon-name-part-type="phylum" reg="Annelida">Annelida</tp:taxon-name-part></tp:taxon-name>, <tp:taxon-name><tp:taxon-name-part taxon-name-part-type="family" reg="Polynoidae">Polynoidae</tp:taxon-name-part></tp:taxon-name>) in the Arctic, North Atlantic, and North Pacific: redescription of the type species and clarification of the genus boundaries</article-title><source>Zookeys</source><day>01</day><month>07</month><year>2026</year><volume>1283</volume><fpage>343</fpage><lpage>403</lpage><pub-id pub-id-type="doi">10.3897/zookeys.1283.168195</pub-id></mixed-citation></tp:treatment-meta><tp:nomenclature><tp:taxon-name><object-id xmlns:xlink="http://www.w3.org/1999/xlink" content-type="arpha" xlink:type="simple">97E19D17-6202-5164-8BC5-44CCF964E99B</object-id>
                        		<tp:taxon-name-part taxon-name-part-type="genus" reg="Eunoe">Eunoe</tp:taxon-name-part> <tp:taxon-name-part taxon-name-part-type="species" reg="ciliata">ciliata</tp:taxon-name-part>
                        	</tp:taxon-name><tp:taxon-authority>(Moore, 1902)</tp:taxon-authority><tp:taxon-status xmlns:xlink="http://www.w3.org/1999/xlink" xlink:type="simple">comb. nov.</tp:taxon-status><xref ref-type="fig" rid="F11">Fig. 11</xref><tp:nomenclature-citation-list><tp:nomenclature-citation><tp:taxon-name><tp:taxon-name-part taxon-name-part-type="genus" reg="Gattyana">Gattyana</tp:taxon-name-part> <tp:taxon-name-part taxon-name-part-type="species" reg="ciliata">ciliata</tp:taxon-name-part></tp:taxon-name><comment> Moore, 1902: 263, pl XIII, figs 14–19, pl. XIV, fig. 20;—<xref ref-type="bibr" rid="B77">Pettibone 1954</xref>: 228;—<xref ref-type="bibr" rid="B95">Uschakov 1982</xref>: 154, pl. LIII, figs 1–6;—<xref ref-type="bibr" rid="B47">Jirkov 2001</xref>: 149, figs on page 150 (1–6).</comment></tp:nomenclature-citation></tp:nomenclature-citation-list></tp:nomenclature><tp:treatment-sec sec-type="Material examined"><title>Material examined.</title><p>• <named-content xmlns:xlink="http://www.w3.org/1999/xlink" content-type="dwc:institutional_code" xlink:title="Smithsonian Institution, National Museum of Natural History" xlink:href="https://scientific-collections.gbif.org/institution/586ee56e-b0fe-4dff-b7f9-aeb104f3308a" xlink:type="simple">USNM</named-content> 32241 (1 spm), <named-content xmlns:xlink="http://www.w3.org/1999/xlink" content-type="dwc:institutional_code" xlink:title="Smithsonian Institution, National Museum of Natural History" xlink:href="https://scientific-collections.gbif.org/institution/586ee56e-b0fe-4dff-b7f9-aeb104f3308a" xlink:type="simple">USNM</named-content> 1077218 (1 spm), <named-content xmlns:xlink="http://www.w3.org/1999/xlink" content-type="dwc:institutional_code" xlink:title="Smithsonian Institution, National Museum of Natural History" xlink:href="https://scientific-collections.gbif.org/institution/586ee56e-b0fe-4dff-b7f9-aeb104f3308a" xlink:type="simple">USNM</named-content> 43590 (1 spm), <named-content xmlns:xlink="http://www.w3.org/1999/xlink" content-type="dwc:institutional_code" xlink:title="Smithsonian Institution, National Museum of Natural History" xlink:href="https://scientific-collections.gbif.org/institution/586ee56e-b0fe-4dff-b7f9-aeb104f3308a" xlink:type="simple">USNM</named-content> 5596 (1 spm), <named-content xmlns:xlink="http://www.w3.org/1999/xlink" content-type="dwc:institutional_code" xlink:title="Smithsonian Institution, National Museum of Natural History" xlink:href="https://scientific-collections.gbif.org/institution/586ee56e-b0fe-4dff-b7f9-aeb104f3308a" xlink:type="simple">USNM</named-content> 1512583 (1 spm).</p></tp:treatment-sec><tp:treatment-sec sec-type="Type locality"><title>Type locality.</title><p>Pacific Ocean, Alaska.</p></tp:treatment-sec><tp:treatment-sec sec-type="Comparative material"><title>Comparative material.</title><p><italic><tp:taxon-name><tp:taxon-name-part taxon-name-part-type="genus" reg="Gattyana">Gattyana</tp:taxon-name-part> <tp:taxon-name-part taxon-name-part-type="species" reg="cirrhosa">cirrhosa</tp:taxon-name-part></tp:taxon-name></italic>: • <named-content xmlns:xlink="http://www.w3.org/1999/xlink" content-type="dwc:institutional_code" xlink:title="Museum of Zoology at the University of Bergen, Invertebrate Collection" xlink:href="https://scientific-collections.gbif.org/institution/1b1a6027-eaa3-4715-8ac2-e7384d6248cb" xlink:type="simple">ZMBN</named-content> 94800 (1 spm), <named-content xmlns:xlink="http://www.w3.org/1999/xlink" content-type="dwc:institutional_code" xlink:title="Museum of Zoology at the University of Bergen, Invertebrate Collection" xlink:href="https://scientific-collections.gbif.org/institution/1b1a6027-eaa3-4715-8ac2-e7384d6248cb" xlink:type="simple">ZMBN</named-content> 117341 (1 spm), <named-content xmlns:xlink="http://www.w3.org/1999/xlink" content-type="dwc:institutional_code" xlink:title="Museum of Zoology at the University of Bergen, Invertebrate Collection" xlink:href="https://scientific-collections.gbif.org/institution/1b1a6027-eaa3-4715-8ac2-e7384d6248cb" xlink:type="simple">ZMBN</named-content> 126064 (1 spm).</p><p><italic><tp:taxon-name><tp:taxon-name-part taxon-name-part-type="genus" reg="Gattyana">Gattyana</tp:taxon-name-part> <tp:taxon-name-part taxon-name-part-type="uncertainty-rank">cf.</tp:taxon-name-part> <tp:taxon-name-part taxon-name-part-type="species" reg="cirrhosa">cirrhosa</tp:taxon-name-part></tp:taxon-name></italic>: • <named-content xmlns:xlink="http://www.w3.org/1999/xlink" content-type="dwc:institutional_code" xlink:title="Museum of Zoology at the University of Bergen, Invertebrate Collection" xlink:href="https://scientific-collections.gbif.org/institution/1b1a6027-eaa3-4715-8ac2-e7384d6248cb" xlink:type="simple">ZMBN</named-content> 130148 (1 spm), <named-content xmlns:xlink="http://www.w3.org/1999/xlink" content-type="dwc:institutional_code" xlink:title="Museum of Zoology at the University of Bergen, Invertebrate Collection" xlink:href="https://scientific-collections.gbif.org/institution/1b1a6027-eaa3-4715-8ac2-e7384d6248cb" xlink:type="simple">ZMBN</named-content> 136834 (1 spm), <named-content xmlns:xlink="http://www.w3.org/1999/xlink" content-type="dwc:institutional_code" xlink:title="Museum of Zoology at the University of Bergen, Invertebrate Collection" xlink:href="https://scientific-collections.gbif.org/institution/1b1a6027-eaa3-4715-8ac2-e7384d6248cb" xlink:type="simple">ZMBN</named-content> 126075 (1 spm).</p><p><italic><tp:taxon-name><tp:taxon-name-part taxon-name-part-type="genus" reg="Gattyana">Gattyana</tp:taxon-name-part> <tp:taxon-name-part taxon-name-part-type="species" reg="amondseni">amondseni</tp:taxon-name-part></tp:taxon-name></italic>: • <named-content xmlns:xlink="http://www.w3.org/1999/xlink" content-type="dwc:institutional_code" xlink:title="Museum of Zoology at the University of Bergen, Invertebrate Collection" xlink:href="https://scientific-collections.gbif.org/institution/1b1a6027-eaa3-4715-8ac2-e7384d6248cb" xlink:type="simple">ZMBN</named-content> 104862 (1 spm).</p></tp:treatment-sec><tp:treatment-sec sec-type="Diagnosis"><title>Diagnosis.</title><p>Elytra with dense long papillae on outer lateral margin; shorter papillae on posterior margin. Long papillae scattered on surface of elytra closer to outer lateral margin. Macrotubercles conical with blunt, roughened tips occasionally covered with nodular papillae. Extra lobes on dorsal tubercles, on both sides of cirrophores, small on elytrophores. Antennostyles, tentacular, and dorsal cirrostyles without spines. Nephridial papillae visible. All notochaetae with capillary tips.</p></tp:treatment-sec><tp:treatment-sec sec-type="Description"><title>Description.</title><p>Based on examined material. Length ≤ 40 mm, width including chaetae 20 mm. Color in ethanol: body white (Fig. <xref ref-type="fig" rid="F11">11A</xref>), elytra tan-colored with golden macrotubercles (Fig. <xref ref-type="fig" rid="F11">11E</xref>), dorsal cirri white with brown spot (Fig. <xref ref-type="fig" rid="F11">11F</xref>).</p><fig id="F11" position="float" orientation="portrait"><object-id xmlns:xlink="http://www.w3.org/1999/xlink" content-type="doi" xlink:type="simple">10.3897/zookeys.1283.168195.figure11</object-id><object-id xmlns:xlink="http://www.w3.org/1999/xlink" content-type="arpha" xlink:type="simple">2AF3345E-6C4A-5EAB-BEFA-117B93BB7733</object-id><label>Figure 11.</label><caption><p><italic><tp:taxon-name><tp:taxon-name-part taxon-name-part-type="genus" reg="Eunoe">Eunoe</tp:taxon-name-part> <tp:taxon-name-part taxon-name-part-type="species" reg="ciliata">ciliata</tp:taxon-name-part></tp:taxon-name></italic> comb. nov., light microscopy. <named-content xmlns:xlink="http://www.w3.org/1999/xlink" content-type="dwc:institutional_code" xlink:title="Smithsonian Institution, National Museum of Natural History" xlink:href="https://scientific-collections.gbif.org/institution/586ee56e-b0fe-4dff-b7f9-aeb104f3308a" xlink:type="simple">USNM</named-content> 1512583 (<bold>A</bold>), <named-content xmlns:xlink="http://www.w3.org/1999/xlink" content-type="dwc:institutional_code" xlink:title="Smithsonian Institution, National Museum of Natural History" xlink:href="https://scientific-collections.gbif.org/institution/586ee56e-b0fe-4dff-b7f9-aeb104f3308a" xlink:type="simple">USNM</named-content> 1077218 (<bold>B, C, E, F</bold>), <named-content xmlns:xlink="http://www.w3.org/1999/xlink" content-type="dwc:institutional_code" xlink:title="Smithsonian Institution, National Museum of Natural History" xlink:href="https://scientific-collections.gbif.org/institution/586ee56e-b0fe-4dff-b7f9-aeb104f3308a" xlink:type="simple">USNM</named-content> 32241 (<bold>D</bold>). <bold>A</bold>. Prostomium, dorsal view; <bold>B</bold>. Parapodium with capillary notochaetae, cirrophore with extra lobes, and dorsal tubercle; <bold>C</bold>. Anterior part, nephridial papillae, ventral view; <bold>D</bold>. Elytra with macrotubercles and filiform papillae on surface, dorsal view; <bold>E</bold>. Elytron with macrotubercles with nodular papillae and filiform papillae, dorsal view; <bold>F</bold>. Dorsal cirrus with filiform papillae. Ruler unit: 1 mm. Abbreviations: <abbrev xmlns:xlink="http://www.w3.org/1999/xlink" xlink:title="cirrophore" xlink:type="simple">cph</abbrev> – cirrophore, <abbrev xmlns:xlink="http://www.w3.org/1999/xlink" xlink:title="dorsal tubercle" xlink:type="simple">dt</abbrev> – dorsal tubercle, <abbrev xmlns:xlink="http://www.w3.org/1999/xlink" xlink:title="elytrophore" xlink:type="simple">eph</abbrev> – elytrophore, <abbrev xmlns:xlink="http://www.w3.org/1999/xlink" xlink:title="extra lobe" xlink:type="simple">exl</abbrev> – extra lobe, <abbrev xmlns:xlink="http://www.w3.org/1999/xlink" xlink:title="filiform papillae" xlink:type="simple">fp</abbrev> – filiform papillae, <abbrev xmlns:xlink="http://www.w3.org/1999/xlink" xlink:title="nephridial papilla" xlink:type="simple">np</abbrev> – nephridial papilla, <abbrev xmlns:xlink="http://www.w3.org/1999/xlink" xlink:title="palp" xlink:type="simple">p</abbrev> – palp.</p></caption><graphic xmlns:xlink="http://www.w3.org/1999/xlink" xlink:href="zookeys-1283-343_article-168195__-g011.jpg" id="oo_1703753.jpg" position="float" orientation="portrait" xlink:type="simple"><uri content-type="original_file" xlink:type="simple">https://binary.pensoft.net/fig/1703753</uri></graphic></fig><p>Cephalic peaks lacking or short, blunt. Eyes small, anterior pair slightly larger than posterior, visible dorsally, on widest part of prostomium (Fig. <xref ref-type="fig" rid="F11">11A</xref>). Palps long, thin, 8 × longer than prostomium (Fig. <xref ref-type="fig" rid="F11">11C</xref>). Lateral antennal styles about twice as long as prostomium. Tentacular cirri 2–2.5 × longer than lateral antennae. Antennostyles and tentacular cirrostyles with filiform papillae, spines absent; abruptly tapering subdistally. Nuchal flap present on segment 2. Facial tubercle not examined.</p><p>Elytra 15 pairs; oval to reniform; with dense long papillae on outer lateral margin; shorter papillae on posterior margin (Fig. <xref ref-type="fig" rid="F11">11E</xref>). Elytrophores with small extra lobes (Fig. <xref ref-type="fig" rid="F11">11A</xref>). Long papillae scattered on surface of elytra closer to outer lateral margin (Fig. <xref ref-type="fig" rid="F11">11D</xref>). Microtubercles numerous, conical, pointed, hooked, and some bifid; intermediate-sized tubercles usually elongated, conical, some bifid, in several rows arranged diagonally from center of elytron laterally. Macrotubercles conical with blunt, roughened tips occasionally covered with nodular papillae, usually near posterior edge of elytra, variable in number, size, and shape (Fig. <xref ref-type="fig" rid="F11">11E</xref>).</p><p>Extra lobes on dorsal tubercles, on both sides of cirrophores (Fig. <xref ref-type="fig" rid="F11">11A</xref>). Dorsal cirrostyles with filiform papillae, spines absent; abruptly tapering subdistally (Fig. <xref ref-type="fig" rid="F11">11F</xref>).</p><p>Nephridial papillae long, slender, visible ventrally in anterior segments (Fig. <xref ref-type="fig" rid="F11">11C</xref>), directed dorsally, placed between parapodia posterior segments (making them invisible ventrally).</p><p>All notochaetae with capillary tips (Fig. <xref ref-type="fig" rid="F11">11B</xref>). All neurochaetae unidentate, covered with distinct rows of spinules, with long, bare, slightly falcate tips.</p></tp:treatment-sec><tp:treatment-sec sec-type="Remarks"><title>Remarks.</title><p>Examined specimens generally agreed with those described by <xref ref-type="bibr" rid="B77">Pettibone (1954)</xref> and <xref ref-type="bibr" rid="B95">Uschakov (1982)</xref>, except for several minor characters. In our material, body length reached ≤ 60 mm, compared to 63–65 mm in Pettibone and ≤ 80 mm in Uschakov; examined specimens were incomplete, whereas Pettibone reported 36–37 segments and Uschakov reported 38–40 segments. We measured the relative length of the palps, ~ 8 × longer than the prostomium, observed extra lobes on the dorsal tubercles, on both sides of the cirrophores, and on the elytrophores, confirmed the absence of spines on the antennostyles, tentacular, and dorsal cirrostyles, and did not observe the large, dark, bulging tubercles resembling a fungoid cap reported by Uschakov on some elytra (<xref ref-type="bibr" rid="B95">Uschakov 1982</xref>). Examined specimens were missing tentacular cirri, Uschakov reported that tentacular cirri were 2–2.5 × longer than lateral antennae.</p><p>Although <italic><tp:taxon-name><tp:taxon-name-part taxon-name-part-type="genus" reg="Eunoe">Eunoe</tp:taxon-name-part> <tp:taxon-name-part taxon-name-part-type="species" reg="ciliata">ciliata</tp:taxon-name-part></tp:taxon-name></italic> comb. nov. bears notochaetae with capillary tips, it is nested within the <italic><tp:taxon-name><tp:taxon-name-part taxon-name-part-type="genus" reg="Eunoe">Eunoe</tp:taxon-name-part></tp:taxon-name></italic> s. str. clade. <italic><tp:taxon-name><tp:taxon-name-part taxon-name-part-type="genus" reg="Eunoe">Eunoe</tp:taxon-name-part> <tp:taxon-name-part taxon-name-part-type="species" reg="ciliata">ciliata</tp:taxon-name-part></tp:taxon-name></italic> comb. nov. differs from the species in the <italic><tp:taxon-name><tp:taxon-name-part taxon-name-part-type="genus" reg="Gattyana">Gattyana</tp:taxon-name-part></tp:taxon-name></italic> s. str. clade in having exclusively capillary-tipped notochaetae. All the species from the latter exhibit two types of notochaetae: with blunt tips in some notochaetae from the dorsal bundle, while all notochaetae from the ventral bundle bear capillary tips (<xref ref-type="bibr" rid="B63">Moore 1902</xref>; <xref ref-type="bibr" rid="B95">Uschakov 1982</xref>; <xref ref-type="bibr" rid="B47">Jirkov 2001</xref>). Another character that differentiates <italic><tp:taxon-name><tp:taxon-name-part taxon-name-part-type="genus" reg="Eunoe">E.</tp:taxon-name-part> <tp:taxon-name-part taxon-name-part-type="species" reg="ciliata">ciliata</tp:taxon-name-part></tp:taxon-name></italic> comb. nov. from the species in the <italic><tp:taxon-name><tp:taxon-name-part taxon-name-part-type="genus" reg="Gattyana">Gattyana</tp:taxon-name-part></tp:taxon-name></italic> s. str. clade and combines it with <italic><tp:taxon-name><tp:taxon-name-part taxon-name-part-type="genus" reg="Eunoe">Eunoe</tp:taxon-name-part></tp:taxon-name></italic> s. str. species is the placement of the anterior pair of eyes. All species in the <italic><tp:taxon-name><tp:taxon-name-part taxon-name-part-type="genus" reg="Gattyana">Gattyana</tp:taxon-name-part></tp:taxon-name></italic> s. str. clade have the anterior pair of eyes located ventrally on the prostomium, making them invisible in dorsal view, similar to <tp:taxon-name><tp:taxon-name-part taxon-name-part-type="genus" reg="Eunoe">E.</tp:taxon-name-part> <tp:taxon-name-part taxon-name-part-type="infraspecific-rank">s. l.</tp:taxon-name-part> <tp:taxon-name-part taxon-name-part-type="species" reg="senta">senta</tp:taxon-name-part></tp:taxon-name> (Fig. <xref ref-type="fig" rid="F16">16A, C</xref>). In <italic><tp:taxon-name><tp:taxon-name-part taxon-name-part-type="genus" reg="Eunoe">E.</tp:taxon-name-part> <tp:taxon-name-part taxon-name-part-type="species" reg="ciliata">ciliata</tp:taxon-name-part></tp:taxon-name></italic> comb. nov., the anterior pair of eyes is located on the widest part of the prostomium and is visible dorsally (Fig. <xref ref-type="fig" rid="F11">11A</xref>). Moreover, <italic><tp:taxon-name><tp:taxon-name-part taxon-name-part-type="genus" reg="Eunoe">E.</tp:taxon-name-part> <tp:taxon-name-part taxon-name-part-type="species" reg="ciliata">ciliata</tp:taxon-name-part></tp:taxon-name></italic> comb. nov. and all the species from <italic><tp:taxon-name><tp:taxon-name-part taxon-name-part-type="genus" reg="Eunoe">Eunoe</tp:taxon-name-part></tp:taxon-name></italic> s. str. clade have a prostomium with blunt or underdeveloped cephalic peaks, whereas <italic><tp:taxon-name><tp:taxon-name-part taxon-name-part-type="genus" reg="Gattyana">Gattyana</tp:taxon-name-part></tp:taxon-name></italic> s. str. species have prominent and pointed cephalic peaks. The macrotubercles of <italic><tp:taxon-name><tp:taxon-name-part taxon-name-part-type="genus" reg="Eunoe">E.</tp:taxon-name-part> <tp:taxon-name-part taxon-name-part-type="species" reg="ciliata">ciliata</tp:taxon-name-part></tp:taxon-name></italic> comb. nov. lack branches, but their tips are sometimes covered with nodular papillae (Figs <xref ref-type="fig" rid="F4">4B</xref>, <xref ref-type="fig" rid="F11">11E</xref>) resembling those of <italic><tp:taxon-name><tp:taxon-name-part taxon-name-part-type="genus" reg="Eunoe">E.</tp:taxon-name-part> <tp:taxon-name-part taxon-name-part-type="species" reg="nodosa">nodosa</tp:taxon-name-part></tp:taxon-name></italic> (Figs <xref ref-type="fig" rid="F4">4A</xref>, <xref ref-type="fig" rid="F5">5E</xref>).</p></tp:treatment-sec><tp:treatment-sec sec-type="Distribution"><title>Distribution.</title><p>Based on sequences from GenBank and BOLD (Suppl. material <xref ref-type="supplementary-material" rid="S1">1</xref>: table SS1), <italic><tp:taxon-name><tp:taxon-name-part taxon-name-part-type="genus" reg="Eunoe">Eunoe</tp:taxon-name-part> <tp:taxon-name-part taxon-name-part-type="species" reg="ciliata">ciliata</tp:taxon-name-part></tp:taxon-name></italic> comb. nov. was found in the Chukchi Sea, Alaska (41 m), and San Juan Channel, WA, USA.</p><p>Based on morphological data and literature records (<xref ref-type="bibr" rid="B95">Uschakov 1982</xref>), <italic><tp:taxon-name><tp:taxon-name-part taxon-name-part-type="genus" reg="Eunoe">Eunoe</tp:taxon-name-part> <tp:taxon-name-part taxon-name-part-type="species" reg="ciliata">ciliata</tp:taxon-name-part></tp:taxon-name></italic> comb. nov. is known in the Northwestern part of the Sea of Japan (Peter the Great Bay, Tatar Strait), Sea of Okhotsk, Kuril Islands, the southeastern coast of Kamchatka, Bering Sea, Chukchi Sea, Gulf of Alaska, Vancouver Island area, and Washington, Puget Sound. Depth range 8–550 m. It prefers silty sediments (<xref ref-type="bibr" rid="B95">Uschakov 1982</xref>).</p></tp:treatment-sec><tp:treatment-sec><!--Section generated to contain objects referenced in tp:taxon-treatment.--><fig id="F16" position="float" orientation="portrait"><object-id xmlns:xlink="http://www.w3.org/1999/xlink" content-type="doi" xlink:type="simple">10.3897/zookeys.1283.168195.figure16</object-id><object-id xmlns:xlink="http://www.w3.org/1999/xlink" content-type="arpha" xlink:type="simple">1A592000-B436-5370-86B6-ECBC83C4B11F</object-id><label>Figure 16.</label><caption><p><tp:taxon-name><tp:taxon-name-part taxon-name-part-type="genus" reg="Eunoe">Eunoe</tp:taxon-name-part> <tp:taxon-name-part taxon-name-part-type="infraspecific-rank">sensu lato</tp:taxon-name-part> <tp:taxon-name-part taxon-name-part-type="species" reg="senta">senta</tp:taxon-name-part></tp:taxon-name>, light microscopy. <named-content xmlns:xlink="http://www.w3.org/1999/xlink" content-type="dwc:institutional_code" xlink:title="Smithsonian Institution, National Museum of Natural History" xlink:href="https://scientific-collections.gbif.org/institution/586ee56e-b0fe-4dff-b7f9-aeb104f3308a" xlink:type="simple">USNM</named-content> 5600 (Bowen Island, BC) (<bold>A, D</bold>), <named-content xmlns:xlink="http://www.w3.org/1999/xlink" content-type="dwc:institutional_code" xlink:title="Smithsonian Institution, National Museum of Natural History" xlink:href="https://scientific-collections.gbif.org/institution/586ee56e-b0fe-4dff-b7f9-aeb104f3308a" xlink:type="simple">USNM</named-content> 5602 (Alaska) (<bold>B, C, F, G</bold>), <named-content xmlns:xlink="http://www.w3.org/1999/xlink" content-type="dwc:institutional_code" xlink:title="Smithsonian Institution, National Museum of Natural History" xlink:href="https://scientific-collections.gbif.org/institution/586ee56e-b0fe-4dff-b7f9-aeb104f3308a" xlink:type="simple">USNM</named-content> 5603 (Alaska) (<bold>E</bold>). <bold>A</bold>. Body with elytra, dorsal view; <bold>B</bold>. Prostomium, cirrophore with extra lobes, elytrophores, and dorsal tubercles, dorsal view; <bold>C</bold>. Prostomium with lateroventral placement of anterior pair of eyes, lateral view; <bold>D</bold>. Elytra with antler-like macrotubercles with distally pointed branchlets, dorsal view; <bold>E</bold>. Parapodium with ventral cirrus and extra lobes on cirrophore; <bold>F</bold>. Nephridial papilla; <bold>G</bold>. Notochaetae. Ruler unit: 1 mm. Abbreviations: <abbrev xmlns:xlink="http://www.w3.org/1999/xlink" xlink:title="cirrophore" xlink:type="simple">cph</abbrev> – cirrophore, <abbrev xmlns:xlink="http://www.w3.org/1999/xlink" xlink:title="dorsal tubercle" xlink:type="simple">dt</abbrev> – dorsal tubercle, <abbrev xmlns:xlink="http://www.w3.org/1999/xlink" xlink:title="elytrophore" xlink:type="simple">eph</abbrev> – elytrophore, <abbrev xmlns:xlink="http://www.w3.org/1999/xlink" xlink:title="extra lobe" xlink:type="simple">exl</abbrev> – extra lobe, <abbrev xmlns:xlink="http://www.w3.org/1999/xlink" xlink:title="lateral antenna" xlink:type="simple">la</abbrev> – lateral antenna, <abbrev xmlns:xlink="http://www.w3.org/1999/xlink" xlink:title="median antenna" xlink:type="simple">ma</abbrev> – median antenna, <abbrev xmlns:xlink="http://www.w3.org/1999/xlink" xlink:title="nephridial papilla" xlink:type="simple">np</abbrev> – nephridial papilla.</p></caption><graphic xmlns:xlink="http://www.w3.org/1999/xlink" xlink:href="zookeys-1283-343_article-168195__-g016.jpg" id="oo_1703758.jpg" position="float" orientation="portrait" xlink:type="simple"><uri content-type="original_file" xlink:type="simple">https://binary.pensoft.net/fig/1703758</uri></graphic></fig><fig id="F4" position="float" orientation="portrait"><object-id xmlns:xlink="http://www.w3.org/1999/xlink" content-type="doi" xlink:type="simple">10.3897/zookeys.1283.168195.figure4</object-id><object-id xmlns:xlink="http://www.w3.org/1999/xlink" content-type="arpha" xlink:type="simple">0AA7596F-6E37-5A46-8C2A-5745B6F72CEA</object-id><label>Figure 4.</label><caption><p>Typical elytral macrotubercles of <italic><tp:taxon-name><tp:taxon-name-part taxon-name-part-type="genus" reg="Eunoe">Eunoe</tp:taxon-name-part></tp:taxon-name></italic> sensu stricto (<bold>A–H</bold>) and <italic><tp:taxon-name><tp:taxon-name-part taxon-name-part-type="genus" reg="Eunoe">Eunoe</tp:taxon-name-part></tp:taxon-name></italic> sensu lato (<bold>I–J</bold>): <bold>A</bold>. <italic><tp:taxon-name><tp:taxon-name-part taxon-name-part-type="genus" reg="Eunoe">Eunoe</tp:taxon-name-part> <tp:taxon-name-part taxon-name-part-type="species" reg="nodosa">nodosa</tp:taxon-name-part></tp:taxon-name></italic>, apically arborescent macrotubercles (dichotomous branchlets) and semiglobose to cylindrical macrotubercles with nodular papillae on apex; <bold>B</bold>. <italic><tp:taxon-name><tp:taxon-name-part taxon-name-part-type="genus" reg="Eunoe">E.</tp:taxon-name-part> <tp:taxon-name-part taxon-name-part-type="species" reg="ciliata">ciliata</tp:taxon-name-part></tp:taxon-name></italic> comb. nov., semiglobose to cylindrical macrotubercles with nodular papillae on apex and conical macrotubercles with blunt, rounded tips; <bold>C</bold>. <italic><tp:taxon-name><tp:taxon-name-part taxon-name-part-type="genus" reg="Eunoe">E.</tp:taxon-name-part> <tp:taxon-name-part taxon-name-part-type="species" reg="oerstedi">oerstedi</tp:taxon-name-part></tp:taxon-name></italic>, apically arborescent macrotubercles (conical, non-dichotomous branchlets) and horn-like macrotubercles; <bold>D</bold>. <italic><tp:taxon-name><tp:taxon-name-part taxon-name-part-type="genus" reg="Eunoe">E.</tp:taxon-name-part> <tp:taxon-name-part taxon-name-part-type="uncertainty-rank">cf.</tp:taxon-name-part> <tp:taxon-name-part taxon-name-part-type="species" reg="oerstedi">oerstedi</tp:taxon-name-part></tp:taxon-name></italic> CMC01, cylindrical macrotubercles with flattened, crown-like tip with undulate margin (appearing as coronate discs in top view); <bold>E</bold>. <italic><tp:taxon-name><tp:taxon-name-part taxon-name-part-type="genus" reg="Eunoe">E.</tp:taxon-name-part> <tp:taxon-name-part taxon-name-part-type="species" reg="spinicirris">spinicirris</tp:taxon-name-part></tp:taxon-name></italic>, spines, occasionally bifid; <bold>F</bold>. <italic><tp:taxon-name><tp:taxon-name-part taxon-name-part-type="genus" reg="Eunoe">E.</tp:taxon-name-part> <tp:taxon-name-part taxon-name-part-type="species" reg="shirikishinai">shirikishinai</tp:taxon-name-part></tp:taxon-name></italic>, spiniform macrotubercles, including furcate forms, and simple spiniform macrotubercles; <bold>G</bold>. <italic><tp:taxon-name><tp:taxon-name-part taxon-name-part-type="genus" reg="Eunoe">E.</tp:taxon-name-part> <tp:taxon-name-part taxon-name-part-type="species" reg="barbata">barbata</tp:taxon-name-part></tp:taxon-name></italic>, cylindrical to slightly clavate macrotubercles, apically coronate with small branches with rounded tips, forming crenulate apex; <bold>H</bold>. <italic><tp:taxon-name><tp:taxon-name-part taxon-name-part-type="genus" reg="Eunoe">E.</tp:taxon-name-part> <tp:taxon-name-part taxon-name-part-type="species" reg="sentiformis">sentiformis</tp:taxon-name-part></tp:taxon-name></italic>, cylindrical macrotubercles, ending distally in rosette-shaped apex with strongly lobate margin and cylindrical macrotubercles with dentate crown at tip; <bold>I</bold>. <tp:taxon-name><tp:taxon-name-part taxon-name-part-type="genus" reg="Eunoe">E.</tp:taxon-name-part> <tp:taxon-name-part taxon-name-part-type="infraspecific-rank">s. l.</tp:taxon-name-part> <tp:taxon-name-part taxon-name-part-type="species" reg="depressa">depressa</tp:taxon-name-part></tp:taxon-name>, sessile, low mammilliform macrotubercles; <bold>J</bold>. <tp:taxon-name><tp:taxon-name-part taxon-name-part-type="genus" reg="Eunoe">E.</tp:taxon-name-part> <tp:taxon-name-part taxon-name-part-type="infraspecific-rank">s. l.</tp:taxon-name-part> <tp:taxon-name-part taxon-name-part-type="species" reg="senta">senta</tp:taxon-name-part></tp:taxon-name>, antler-like, long-branched macrotubercles with distally pointed branchlets.</p></caption><graphic xmlns:xlink="http://www.w3.org/1999/xlink" xlink:href="zookeys-1283-343_article-168195__-g004.jpg" id="oo_1703746.jpg" position="float" orientation="portrait" xlink:type="simple"><uri content-type="original_file" xlink:type="simple">https://binary.pensoft.net/fig/1703746</uri></graphic></fig><fig id="F5" position="float" orientation="portrait"><object-id xmlns:xlink="http://www.w3.org/1999/xlink" content-type="doi" xlink:type="simple">10.3897/zookeys.1283.168195.figure5</object-id><object-id xmlns:xlink="http://www.w3.org/1999/xlink" content-type="arpha" xlink:type="simple">71DE81F8-6932-5469-87B2-FAF3CFB0E9AA</object-id><label>Figure 5.</label><caption><p><italic><tp:taxon-name><tp:taxon-name-part taxon-name-part-type="genus" reg="Eunoe">Eunoe</tp:taxon-name-part> <tp:taxon-name-part taxon-name-part-type="species" reg="nodosa">nodosa</tp:taxon-name-part></tp:taxon-name></italic>, light microscopy of body and elytra. (<bold>A, C–E</bold>) Lectotype <abbrev xmlns:xlink="http://www.w3.org/1999/xlink" content-type="institution" xlink:title="Natural History Museum, University of Oslo, Norway" xlink:type="simple">NHMO</abbrev> IN-5334 and <abbrev xmlns:xlink="http://www.w3.org/1999/xlink" content-type="institution" xlink:title="Natural History Museum, University of Oslo, Norway" xlink:type="simple">NHMO</abbrev> IN-5335 (Barents Sea, near Nordkap); <bold>A</bold>. Prostomium, dorsal view; <bold>B</bold>. Prostomium, dorsal view, <named-content xmlns:xlink="http://www.w3.org/1999/xlink" content-type="dwc:institutional_code" xlink:title="Museum of Zoology at the University of Bergen, Invertebrate Collection" xlink:href="https://scientific-collections.gbif.org/institution/1b1a6027-eaa3-4715-8ac2-e7384d6248cb" xlink:type="simple">ZMBN</named-content> 150373 (Greenland, Disco Island); <bold>C</bold>. Nephridial papillae covered by nephridial sac, ventral view; <bold>D</bold>. Extra lobes on cirrophores, dorsal tubercles, and elytrophores; cirrophore with dorsal cirri covered by filiform papillae, dorsal view; <bold>E</bold>. Elytron, dorsal view; <bold>F</bold>. Elytra, dorsal view, <named-content xmlns:xlink="http://www.w3.org/1999/xlink" content-type="dwc:institutional_code" xlink:title="Museum of Zoology at the University of Bergen, Invertebrate Collection" xlink:href="https://scientific-collections.gbif.org/institution/1b1a6027-eaa3-4715-8ac2-e7384d6248cb" xlink:type="simple">ZMBN</named-content> 150381 (Norwegian Sea); <bold>G</bold>. Elytron, dorsal view, <named-content xmlns:xlink="http://www.w3.org/1999/xlink" content-type="dwc:institutional_code" xlink:title="Smithsonian Institution, National Museum of Natural History" xlink:href="https://scientific-collections.gbif.org/institution/586ee56e-b0fe-4dff-b7f9-aeb104f3308a" xlink:type="simple">USNM</named-content> 21611 (Alaska). Ruler unit: 1 mm. Abbreviations: <abbrev xmlns:xlink="http://www.w3.org/1999/xlink" xlink:title="apically arborescent tubercle" xlink:type="simple">aat</abbrev> – apically arborescent tubercle, <abbrev xmlns:xlink="http://www.w3.org/1999/xlink" xlink:title="cephalic peaks" xlink:type="simple">cp</abbrev> – cephalic peaks, <abbrev xmlns:xlink="http://www.w3.org/1999/xlink" xlink:title="cirrophore" xlink:type="simple">cph</abbrev> – cirrophore, <abbrev xmlns:xlink="http://www.w3.org/1999/xlink" xlink:title="dorsal tubercle" xlink:type="simple">dt</abbrev> – dorsal tubercle, <abbrev xmlns:xlink="http://www.w3.org/1999/xlink" xlink:title="elytrophore" xlink:type="simple">eph</abbrev> – elytrophore, <abbrev xmlns:xlink="http://www.w3.org/1999/xlink" xlink:title="extra lobe" xlink:type="simple">exl</abbrev> – extra lobe, <abbrev xmlns:xlink="http://www.w3.org/1999/xlink" xlink:title="filiform papillae" xlink:type="simple">fp</abbrev> – filiform papillae, <abbrev xmlns:xlink="http://www.w3.org/1999/xlink" xlink:title="lateral antenna" xlink:type="simple">la</abbrev> – lateral antenna, <abbrev xmlns:xlink="http://www.w3.org/1999/xlink" xlink:title="median antenna" xlink:type="simple">ma</abbrev> – median antenna, <abbrev xmlns:xlink="http://www.w3.org/1999/xlink" xlink:title="nephridial sac" xlink:type="simple">ns</abbrev> – nephridial sac, <abbrev xmlns:xlink="http://www.w3.org/1999/xlink" xlink:title="palp" xlink:type="simple">p</abbrev> – palp, <abbrev xmlns:xlink="http://www.w3.org/1999/xlink" xlink:title="semiglobose macrotubercles" xlink:type="simple">sgt</abbrev> – semiglobose macrotubercles, <abbrev xmlns:xlink="http://www.w3.org/1999/xlink" xlink:title="tentacular cirri" xlink:type="simple">tc</abbrev> – tentacular cirri.</p></caption><graphic xmlns:xlink="http://www.w3.org/1999/xlink" xlink:href="zookeys-1283-343_article-168195__-g005.jpg" id="oo_1703747.jpg" position="float" orientation="portrait" xlink:type="simple"><uri content-type="original_file" xlink:type="simple">https://binary.pensoft.net/fig/1703747</uri></graphic></fig><supplementary-material xmlns:xlink="http://www.w3.org/1999/xlink" id="S1" position="float" orientation="portrait" xlink:type="simple"><object-id content-type="doi" xlink:type="simple">10.3897/zookeys.1283.168195.suppl1</object-id><object-id content-type="arpha" xlink:type="simple">0A8C1C27-96AF-5E59-B975-4E9B5CB0EEFD</object-id><label>Supplementary material 1</label><caption><p>Sampling data and PCR protocol</p></caption><statement content-type="dataType"><label>Data type</label><p>xlsx</p></statement><statement content-type="notes"><label>Explanation note</label><p><bold>table SS1</bold>. List of material used in this study with original and new identifications, sampling information, museum numbers, voucher numbers, GenBank accession numbers, and BOLD BIN, Process and Sample IDs. <bold>table SS2</bold>. Primers and PCR settings for <abbrev xlink:title="cytochrome c oxidase subunit I" xlink:type="simple">COI</abbrev>, 16S, <abbrev xlink:title="ITS2" xlink:type="simple">ITS2</abbrev>, and 28S.</p></statement><media xlink:href="zookeys-1283-343_article-168195__-s001.xlsx" mimetype="application" mime-subtype="vnd.openxmlformats-officedocument.spreadsheetml.sheet" position="float" orientation="portrait" id="oo_1703764.xlsx" xlink:type="simple"><uri content-type="original_file" xlink:type="simple">https://binary.pensoft.net/file/1703764</uri></media><permissions><license xlink:type="simple"><license-p>This dataset is made available under the Open Database License (<ext-link ext-link-type="uri" xlink:href="http://opendatacommons.org/licenses/odbl/1.0/" xlink:type="simple">http://opendatacommons.org/licenses/odbl/1.0/</ext-link>). The Open Database License (ODbL) is a license agreement intended to allow users to freely share, modify, and use this Dataset while maintaining this same freedom for others, provided that the original source and author(s) are credited.</license-p></license></permissions><attrib specific-use="authors"> Martha W. Everett, Anna Koroleva, Nicolas Straube, Nataliya Budaeva</attrib></supplementary-material></tp:treatment-sec><ref-list><ref id="B77"><mixed-citation xmlns:xlink="http://www.w3.org/1999/xlink" xlink:type="simple">Pettibone MH (1954) Marine polychaete worms from Point Barrow, Alaska, with additional records from the North Atlantic and North Pacific. Proceedings of the United States National Museum 103(3324): 203–356. <ext-link xlink:href="https://www.biodiversitylibrary.org/page/15697820" ext-link-type="uri" xlink:type="simple">https://www.biodiversitylibrary.org/page/15697820</ext-link></mixed-citation></ref><ref id="B95"><mixed-citation xmlns:xlink="http://www.w3.org/1999/xlink" xlink:type="simple">Uschakov PV (1982) Polychaetes of the suborder <tp:taxon-name><tp:taxon-name-part taxon-name-part-type="suborder">Aphroditiformia</tp:taxon-name-part></tp:taxon-name> of the Arctic Ocean and the northwestern part of the Pacific. Families <tp:taxon-name><tp:taxon-name-part taxon-name-part-type="family">Aphroditidae</tp:taxon-name-part></tp:taxon-name> and <tp:taxon-name><tp:taxon-name-part taxon-name-part-type="family">Polynoidae</tp:taxon-name-part></tp:taxon-name>. Fauna of the USSR. Polychaetes 2(1): 1–271. [In Russian]</mixed-citation></ref><ref id="B47"><mixed-citation xmlns:xlink="http://www.w3.org/1999/xlink" xlink:type="simple">Jirkov IA (2001) <tp:taxon-name><tp:taxon-name-part taxon-name-part-type="class">Polychaeta</tp:taxon-name-part></tp:taxon-name> of the North Polar Basin. Yanus-K, Moscow, 632 pp. [In Russian]</mixed-citation></ref><ref id="B63"><mixed-citation xmlns:xlink="http://www.w3.org/1999/xlink" xlink:type="simple">Moore JP (1902) Descriptions of some new <tp:taxon-name><tp:taxon-name-part taxon-name-part-type="family">Polynoidae</tp:taxon-name-part></tp:taxon-name>, with a list of other <tp:taxon-name><tp:taxon-name-part taxon-name-part-type="class">Polychaeta</tp:taxon-name-part></tp:taxon-name> from North Greenland waters. Proceedings of the Academy of Natural Sciences of Philadelphia 54(2): 258–278. <ext-link xlink:href="https://www.biodiversitylibrary.org/page/10309389" ext-link-type="uri" xlink:type="simple">https://www.biodiversitylibrary.org/page/10309389</ext-link></mixed-citation></ref></ref-list></tp:taxon-treatment>
