# Supplementary material for: Eunoe Malmgren, 1865 (Annelida, Polynoidae) in the Arctic, North Atlantic, and North Pacific: redescription of the type species and clarification of the genus boundaries
Source: Zookeys. 2026 Jul 1;1283:343–403. doi: 10.3897/zookeys.1283.168195 (PMC13347114; doi:10.3897/zookeys.1283.168195)
Supplement: XML Treatment for Eunoe cf. oerstedi [file zookeys.1283.168195-treatment5.xml]

<!DOCTYPE tp:taxon-treatment
  PUBLIC "-//TaxonX//DTD Taxonomic Treatment Publishing DTD v0 20100105//EN" "tax-treatment-NSO.dtd">
<tp:taxon-treatment xmlns:tp="http://www.plazi.org/taxpub"><tp:treatment-meta><kwd-group><label>Taxon classification</label><kwd>
                  <named-content content-type="kingdom">Animalia</named-content>
                </kwd><kwd>
                  <named-content content-type="order">Phyllodocida</named-content>
                </kwd><kwd>
                  <named-content content-type="family">Polynoidae</named-content>
                </kwd></kwd-group><mixed-citation publication-type="journal"><person-group><name><surname>Everett</surname><given-names>Martha W.</given-names></name><name><surname>Koroleva</surname><given-names>Anna</given-names></name><name><surname>Straube</surname><given-names>Nicolas</given-names></name><name><surname>Budaeva</surname><given-names>Nataliya</given-names></name></person-group><article-title><italic><tp:taxon-name><tp:taxon-name-part taxon-name-part-type="genus" reg="Eunoe">Eunoe</tp:taxon-name-part></tp:taxon-name></italic> Malmgren, 1865 (<tp:taxon-name><tp:taxon-name-part taxon-name-part-type="phylum" reg="Annelida">Annelida</tp:taxon-name-part></tp:taxon-name>, <tp:taxon-name><tp:taxon-name-part taxon-name-part-type="family" reg="Polynoidae">Polynoidae</tp:taxon-name-part></tp:taxon-name>) in the Arctic, North Atlantic, and North Pacific: redescription of the type species and clarification of the genus boundaries</article-title><source>Zookeys</source><day>01</day><month>07</month><year>2026</year><volume>1283</volume><fpage>343</fpage><lpage>403</lpage><pub-id pub-id-type="doi">10.3897/zookeys.1283.168195</pub-id></mixed-citation></tp:treatment-meta><tp:nomenclature><tp:taxon-name><object-id xmlns:xlink="http://www.w3.org/1999/xlink" content-type="arpha" xlink:type="simple">04AD8FB1-8600-5678-879D-D958E404C668</object-id>
                        		<tp:taxon-name-part taxon-name-part-type="genus" reg="Eunoe">Eunoe</tp:taxon-name-part> <tp:taxon-name-part taxon-name-part-type="uncertainty-rank">cf.</tp:taxon-name-part> <tp:taxon-name-part taxon-name-part-type="species" reg="oerstedi">oerstedi</tp:taxon-name-part>
                        	</tp:taxon-name><tp:taxon-authority>CMC01</tp:taxon-authority><xref ref-type="fig" rid="F17">Fig. 17</xref></tp:nomenclature><tp:treatment-sec sec-type="Material examined"><title>Material examined.</title><p>• <named-content xmlns:xlink="http://www.w3.org/1999/xlink" content-type="dwc:institutional_code" xlink:title="Smithsonian Institution, National Museum of Natural History" xlink:href="https://scientific-collections.gbif.org/institution/586ee56e-b0fe-4dff-b7f9-aeb104f3308a" xlink:type="simple">USNM</named-content> 31410 (1 spm), <named-content xmlns:xlink="http://www.w3.org/1999/xlink" content-type="dwc:institutional_code" xlink:title="Smithsonian Institution, National Museum of Natural History" xlink:href="https://scientific-collections.gbif.org/institution/586ee56e-b0fe-4dff-b7f9-aeb104f3308a" xlink:type="simple">USNM</named-content> 30014 (9 spm).</p></tp:treatment-sec><tp:treatment-sec sec-type="Description"><title>Description.</title><p>Based on examined material. Length ≤ 35 mm, width including parapodia, 15 mm. Color: recently fixed specimens with dorsal brown segmental pattern, every other parapodia with brown spot (Fig. <xref ref-type="fig" rid="F17">17H</xref>), dorsal cirri variable from white to brown, nephridial papillae often brown (Fig. <xref ref-type="fig" rid="F17">17I</xref>). Spines and chaetae golden (Fig. <xref ref-type="fig" rid="F17">17E, G</xref>). Macrotubercles dark brown and golden brown (Fig. <xref ref-type="fig" rid="F17">17C, D</xref>).</p><fig id="F17" position="float" orientation="portrait"><object-id xmlns:xlink="http://www.w3.org/1999/xlink" content-type="doi" xlink:type="simple">10.3897/zookeys.1283.168195.figure17</object-id><object-id xmlns:xlink="http://www.w3.org/1999/xlink" content-type="arpha" xlink:type="simple">EF61D389-1DD3-53B9-8CD7-E90B01B22178</object-id><label>Figure 17.</label><caption><p><italic><tp:taxon-name><tp:taxon-name-part taxon-name-part-type="genus" reg="Eunoe">Eunoe</tp:taxon-name-part> <tp:taxon-name-part taxon-name-part-type="uncertainty-rank">cf.</tp:taxon-name-part> <tp:taxon-name-part taxon-name-part-type="species" reg="oerstedi">oerstedi</tp:taxon-name-part></tp:taxon-name></italic> CMC01, light microscopy. <named-content xmlns:xlink="http://www.w3.org/1999/xlink" content-type="dwc:institutional_code" xlink:title="Smithsonian Institution, National Museum of Natural History" xlink:href="https://scientific-collections.gbif.org/institution/586ee56e-b0fe-4dff-b7f9-aeb104f3308a" xlink:type="simple">USNM</named-content> 31410 (Alaska) (<bold>A, D, E, G, J</bold>), <named-content xmlns:xlink="http://www.w3.org/1999/xlink" content-type="dwc:institutional_code" xlink:title="Smithsonian Institution, National Museum of Natural History" xlink:href="https://scientific-collections.gbif.org/institution/586ee56e-b0fe-4dff-b7f9-aeb104f3308a" xlink:type="simple">USNM</named-content> 30014 (Alaska) (<bold>B, C, F, H, I</bold>). <bold>A</bold>. Prostomium, dorsal tubercles, and elytrophores, dorsal view; <bold>B</bold>. Elytron, dorsal view; <bold>C</bold>. Elytron with macrotubercles with flattened, crown-like tip with undulate margin, dorsal view; <bold>D</bold>. Apically arborescent macrotubercles; <bold>E</bold>. Parapodia, dorsal view; <bold>F</bold>. Notochaetae; <bold>G</bold>. Dorsal cirrus with spines; <bold>H</bold>. Posterior end with color pattern, dorsal view; <bold>I</bold>. Pigmented nephridial papillae, ventral view; <bold>J</bold>. Spines on dorsal cirrus. Abbreviations: <abbrev xmlns:xlink="http://www.w3.org/1999/xlink" xlink:title="cephalic peaks" xlink:type="simple">cp</abbrev> – cephalic peaks, <abbrev xmlns:xlink="http://www.w3.org/1999/xlink" xlink:title="dorsal tubercle" xlink:type="simple">dt</abbrev> – dorsal tubercle, <abbrev xmlns:xlink="http://www.w3.org/1999/xlink" xlink:title="elytrophore" xlink:type="simple">eph</abbrev> – elytrophore, <abbrev xmlns:xlink="http://www.w3.org/1999/xlink" xlink:title="filiform papillae" xlink:type="simple">fp</abbrev> – filiform papillae, <abbrev xmlns:xlink="http://www.w3.org/1999/xlink" xlink:title="nephridial papilla" xlink:type="simple">np</abbrev> – nephridial papilla, <abbrev xmlns:xlink="http://www.w3.org/1999/xlink" xlink:title="spine" xlink:type="simple">sp</abbrev> – spines.</p></caption><graphic xmlns:xlink="http://www.w3.org/1999/xlink" xlink:href="zookeys-1283-343_article-168195__-g017.jpg" id="oo_1703759.jpg" position="float" orientation="portrait" xlink:type="simple"><uri content-type="original_file" xlink:type="simple">https://binary.pensoft.net/fig/1703759</uri></graphic></fig><p>Cephalic peaks weakly developed. Two pairs of large eyes, anterior pair located laterally, on widest part of prostomium. Palps thick, 3–3.5 × longer than prostomium. Median antenna about twice as long as laterals. Tentacular cirri subequal. Antennostyles, tentacular and dorsal cirrostyles covered with filiform papillae and numerous long, cylindrical spines with blunt tips that sometimes bifurcate (Fig. <xref ref-type="fig" rid="F17">17J</xref>); abruptly tapering subdistally. Nuchal flap present on segment 2. Facial tubercle not examined.</p><p>Fifteen pairs of elytra. Extra lobes on elytrophores absent (Fig. <xref ref-type="fig" rid="F17">17A</xref>). Elytra reniform in anterior part of body, becoming more round in mid-body (Fig. <xref ref-type="fig" rid="F17">17B</xref>). Outer lateral margin of elytra with short papillae, surface with scattered short papillae. Macrotubercles numerous, cylindrical, with flattened, crown-like tip with undulate margin, often appearing as coronate discs in top view (Fig. <xref ref-type="fig" rid="F17">17C</xref>), and occasional apically arborescent macrotubercles (Fig. <xref ref-type="fig" rid="F17">17D</xref>). Macrotubercles cover most surface of elytra, becoming large on posterior edge.</p><p>Extra lobes on dorsal tubercles and cirrophores absent (Fig. <xref ref-type="fig" rid="F17">17A</xref>).</p><p>Nephridial papillae visible ventrally (Fig. <xref ref-type="fig" rid="F17">17I</xref>).</p><p>Notochaetae numerous, wider than neurochaetae, covered with small rows of spinules, ending with blunt, truncate, or subacute tips (Fig. <xref ref-type="fig" rid="F17">17E, F</xref>). Neurochaetae numerous, all unidentate, covered with distinct rows of spinules (Fig. <xref ref-type="fig" rid="F17">17E</xref>). Neurochaetae with slightly falcate tips.</p></tp:treatment-sec><tp:treatment-sec sec-type="Remarks"><title>Remarks.</title><p>The specimens with BOLD Process IDs: <ext-link xmlns:xlink="http://www.w3.org/1999/xlink" xlink:href="http://www.boldsystems.org/index.php/Public_RecordView?processid=BENTH162-08" ext-link-type="uri" xlink:type="simple">BENTH162-08</ext-link>, <ext-link xmlns:xlink="http://www.w3.org/1999/xlink" xlink:href="http://www.boldsystems.org/index.php/Public_RecordView?processid=BENTH235-08" ext-link-type="uri" xlink:type="simple">BENTH235-08</ext-link>, <ext-link xmlns:xlink="http://www.w3.org/1999/xlink" xlink:href="http://www.boldsystems.org/index.php/Public_RecordView?processid=BENTH236-08" ext-link-type="uri" xlink:type="simple">BENTH236-08</ext-link>, and <ext-link xmlns:xlink="http://www.w3.org/1999/xlink" xlink:href="http://www.boldsystems.org/index.php/Public_RecordView?processid=BENTH239-08" ext-link-type="uri" xlink:type="simple">BENTH239-08</ext-link> (<ext-link xmlns:xlink="http://www.w3.org/1999/xlink" xlink:href="http://boldsystems.org/index.php/Public_BarcodeCluster?clusteruri=BOLD:AAE4839" ext-link-type="uri" xlink:type="simple">BOLD:AAE4839</ext-link>, <italic><tp:taxon-name><tp:taxon-name-part taxon-name-part-type="genus" reg="Eunoe">Eunoe</tp:taxon-name-part> <tp:taxon-name-part taxon-name-part-type="uncertainty-rank">cf.</tp:taxon-name-part> <tp:taxon-name-part taxon-name-part-type="species" reg="oerstedi">oerstedi</tp:taxon-name-part></tp:taxon-name></italic> CMC01 (<xref ref-type="bibr" rid="B16">Carr et al. 2011</xref>)) from the Bering Strait, which we included in the phylogenetic reconstruction, had dried out and were not suitable for morphological analysis (Sarah L. Mincks, pers comm.). A single photograph of the specimen representing this clade available in BOLD shows numerous long golden spines with blunt tips on the dorsal cirri. The material examined in the present study was collected from the West Black Hill, Bering Sea (<named-content xmlns:xlink="http://www.w3.org/1999/xlink" content-type="dwc:institutional_code" xlink:title="Smithsonian Institution, National Museum of Natural History" xlink:href="https://scientific-collections.gbif.org/institution/586ee56e-b0fe-4dff-b7f9-aeb104f3308a" xlink:type="simple">USNM</named-content> 30014), and Alaska (<named-content xmlns:xlink="http://www.w3.org/1999/xlink" content-type="dwc:institutional_code" xlink:title="Smithsonian Institution, National Museum of Natural History" xlink:href="https://scientific-collections.gbif.org/institution/586ee56e-b0fe-4dff-b7f9-aeb104f3308a" xlink:type="simple">USNM</named-content> 31410) and presumably belongs to the same species as <italic><tp:taxon-name><tp:taxon-name-part taxon-name-part-type="genus" reg="Eunoe">Eunoe</tp:taxon-name-part> <tp:taxon-name-part taxon-name-part-type="uncertainty-rank">cf.</tp:taxon-name-part> <tp:taxon-name-part taxon-name-part-type="species" reg="oerstedi">oerstedi</tp:taxon-name-part></tp:taxon-name></italic> CMC01 reported by <xref ref-type="bibr" rid="B16">Carr et al. (2011)</xref>. <italic><tp:taxon-name><tp:taxon-name-part taxon-name-part-type="genus" reg="Eunoe">Eunoe</tp:taxon-name-part> <tp:taxon-name-part taxon-name-part-type="uncertainty-rank">cf.</tp:taxon-name-part> <tp:taxon-name-part taxon-name-part-type="species" reg="oerstedi">oerstedi</tp:taxon-name-part></tp:taxon-name></italic> CMC01 and <italic><tp:taxon-name><tp:taxon-name-part taxon-name-part-type="genus" reg="Eunoe">E.</tp:taxon-name-part> <tp:taxon-name-part taxon-name-part-type="species" reg="oerstedi">oerstedi</tp:taxon-name-part></tp:taxon-name></italic> share the same color pattern (Figs <xref ref-type="fig" rid="F12">12B</xref>, <xref ref-type="fig" rid="F12">12D</xref>, <xref ref-type="fig" rid="F12">12F</xref>, <xref ref-type="fig" rid="F17">17H</xref>, <xref ref-type="fig" rid="F17">17I</xref>); however, they can be distinguished by the shape of the spines and macrotubercles. The examined specimens bear numerous long, cylindrical spines with blunt tips on the antennostyles, tentacular, and dorsal cirrostyles (Fig. <xref ref-type="fig" rid="F17">17G, J</xref>), whereas the spines in <italic><tp:taxon-name><tp:taxon-name-part taxon-name-part-type="genus" reg="Eunoe">E.</tp:taxon-name-part> <tp:taxon-name-part taxon-name-part-type="species" reg="oerstedi">oerstedi</tp:taxon-name-part></tp:taxon-name></italic> are scarcer and conical with pointed tips (Fig. <xref ref-type="fig" rid="F14">14A, C</xref>). Additionally, <italic><tp:taxon-name><tp:taxon-name-part taxon-name-part-type="genus" reg="Eunoe">E.</tp:taxon-name-part> <tp:taxon-name-part taxon-name-part-type="species" reg="oerstedi">oerstedi</tp:taxon-name-part></tp:taxon-name></italic> bears horn-like and sometimes apically arborescent macrotubercles without secondary branches on the posterior edge of the elytra. However, in <italic><tp:taxon-name><tp:taxon-name-part taxon-name-part-type="genus" reg="Eunoe">E.</tp:taxon-name-part> <tp:taxon-name-part taxon-name-part-type="uncertainty-rank">cf.</tp:taxon-name-part> <tp:taxon-name-part taxon-name-part-type="species" reg="oerstedi">oerstedi</tp:taxon-name-part></tp:taxon-name></italic> CMC01, numerous cylindrical macrotubercles with flattened, crown-like tip with undulate margins, often appearing as coronate discs in top view, and apically arborescent macrotubercles (Fig. <xref ref-type="fig" rid="F17">17C, D</xref>), similar to macrotubercles in <italic><tp:taxon-name><tp:taxon-name-part taxon-name-part-type="genus" reg="Eunoe">E.</tp:taxon-name-part> <tp:taxon-name-part taxon-name-part-type="species" reg="nodosa">nodosa</tp:taxon-name-part></tp:taxon-name></italic>, were present, covering the entire elytra, with larger ones located on the posterior edge.</p></tp:treatment-sec><tp:treatment-sec sec-type="Distribution"><title>Distribution.</title><p>Based on sequences from GenBank and BOLD (Suppl. material <xref ref-type="supplementary-material" rid="S1">1</xref>: table SS1), <italic><tp:taxon-name><tp:taxon-name-part taxon-name-part-type="genus" reg="Eunoe">Eunoe</tp:taxon-name-part> <tp:taxon-name-part taxon-name-part-type="uncertainty-rank">cf.</tp:taxon-name-part> <tp:taxon-name-part taxon-name-part-type="species" reg="oerstedi">oerstedi</tp:taxon-name-part></tp:taxon-name></italic> CMC01 was found in the Chukchi Sea (Alaska), Bering Strait, and Bering Sea. Depth range 53–57 m. Based on morphological data, <italic><tp:taxon-name><tp:taxon-name-part taxon-name-part-type="genus" reg="Eunoe">Eunoe</tp:taxon-name-part> <tp:taxon-name-part taxon-name-part-type="uncertainty-rank">cf.</tp:taxon-name-part> <tp:taxon-name-part taxon-name-part-type="species" reg="oerstedi">oerstedi</tp:taxon-name-part></tp:taxon-name></italic> CMC01 was reported in the Chukchi Sea and Pacific Ocean from the Bering Sea to the Sea of Okhotsk. Depth range 0–57 m.</p></tp:treatment-sec><tp:treatment-sec><!--Section generated to contain objects referenced in tp:taxon-treatment.--><fig id="F12" position="float" orientation="portrait"><object-id xmlns:xlink="http://www.w3.org/1999/xlink" content-type="doi" xlink:type="simple">10.3897/zookeys.1283.168195.figure12</object-id><object-id xmlns:xlink="http://www.w3.org/1999/xlink" content-type="arpha" xlink:type="simple">E670B43C-DF6C-521F-AD4C-C8CDFCB15A84</object-id><label>Figure 12.</label><caption><p><italic><tp:taxon-name><tp:taxon-name-part taxon-name-part-type="genus" reg="Eunoe">Eunoe</tp:taxon-name-part> <tp:taxon-name-part taxon-name-part-type="species" reg="oerstedi">oerstedi</tp:taxon-name-part></tp:taxon-name></italic>, light microscopy. Lectotype <abbrev xmlns:xlink="http://www.w3.org/1999/xlink" content-type="institution" xlink:title="Swedish Museum of Natural History" xlink:type="simple">SMNH</abbrev> 2391 (<bold>A, C, E, H</bold>), <named-content xmlns:xlink="http://www.w3.org/1999/xlink" content-type="dwc:institutional_code" xlink:title="Museum of Zoology at the University of Bergen, Invertebrate Collection" xlink:href="https://scientific-collections.gbif.org/institution/1b1a6027-eaa3-4715-8ac2-e7384d6248cb" xlink:type="simple">ZMBN</named-content> 173048 (<bold>B, D, F, I</bold>), paralectotype <abbrev xmlns:xlink="http://www.w3.org/1999/xlink" content-type="institution" xlink:title="Swedish Museum of Natural History" xlink:type="simple">SMNH</abbrev> 2395 (<bold>G</bold>). <bold>A, B</bold>. Prostomium, dorsal view; <bold>C, D</bold>. Dorsal tubercles and elytrophores, dorsal view; <bold>E</bold>. Nephridial papillae, ventral view; <bold>F</bold>. Pigmented nephridial papillae, ventral view; <bold>G</bold>. Spines on dorsal cirrus; <bold>H, I</bold>. Elytron with horn-like and apically arborescent macrotubercles, dorsal view. Abbreviations: <abbrev xmlns:xlink="http://www.w3.org/1999/xlink" xlink:title="apically arborescent tubercle" xlink:type="simple">aat</abbrev> – apically arborescent tubercle, <abbrev xmlns:xlink="http://www.w3.org/1999/xlink" xlink:title="cirrophore" xlink:type="simple">cph</abbrev> – cirrophore, <abbrev xmlns:xlink="http://www.w3.org/1999/xlink" xlink:title="dorsal tubercle" xlink:type="simple">dt</abbrev> – dorsal tubercle, <abbrev xmlns:xlink="http://www.w3.org/1999/xlink" xlink:title="elytrophore" xlink:type="simple">eph</abbrev> – elytrophore, <abbrev xmlns:xlink="http://www.w3.org/1999/xlink" xlink:title="filiform papillae" xlink:type="simple">fp</abbrev> – filiform papillae, <abbrev xmlns:xlink="http://www.w3.org/1999/xlink" xlink:title="horn like tubercle" xlink:type="simple">hlt</abbrev> – horn-like tubercle, <abbrev xmlns:xlink="http://www.w3.org/1999/xlink" xlink:title="lateral antenna" xlink:type="simple">la</abbrev> – lateral antenna, <abbrev xmlns:xlink="http://www.w3.org/1999/xlink" xlink:title="median antenna" xlink:type="simple">ma</abbrev> – median antenna, <abbrev xmlns:xlink="http://www.w3.org/1999/xlink" xlink:title="nephridial papilla" xlink:type="simple">np</abbrev> – nephridial papilla, <abbrev xmlns:xlink="http://www.w3.org/1999/xlink" xlink:title="palp" xlink:type="simple">p</abbrev> – palp, <abbrev xmlns:xlink="http://www.w3.org/1999/xlink" xlink:title="spine" xlink:type="simple">sp</abbrev> – spine, <abbrev xmlns:xlink="http://www.w3.org/1999/xlink" xlink:title="tentacular cirri" xlink:type="simple">tc</abbrev> – tentacular cirrus.</p></caption><graphic xmlns:xlink="http://www.w3.org/1999/xlink" xlink:href="zookeys-1283-343_article-168195__-g012.jpg" id="oo_1703754.jpg" position="float" orientation="portrait" xlink:type="simple"><uri content-type="original_file" xlink:type="simple">https://binary.pensoft.net/fig/1703754</uri></graphic></fig><fig id="F14" position="float" orientation="portrait"><object-id xmlns:xlink="http://www.w3.org/1999/xlink" content-type="doi" xlink:type="simple">10.3897/zookeys.1283.168195.figure14</object-id><object-id xmlns:xlink="http://www.w3.org/1999/xlink" content-type="arpha" xlink:type="simple">2522B78A-CDED-5945-A0E6-697B90A3D726</object-id><label>Figure 14.</label><caption><p><italic><tp:taxon-name><tp:taxon-name-part taxon-name-part-type="genus" reg="Eunoe">Eunoe</tp:taxon-name-part> <tp:taxon-name-part taxon-name-part-type="species" reg="oerstedi">oerstedi</tp:taxon-name-part></tp:taxon-name></italic>, <abbrev xmlns:xlink="http://www.w3.org/1999/xlink" xlink:title="scanning electron microscopy" xlink:type="simple">SEM</abbrev> of parapodia from mid-body. <abbrev xmlns:xlink="http://www.w3.org/1999/xlink" content-type="institution" xlink:title="University Museum of the Norwegian University of Science and Technology, Trondheim, Norway" xlink:type="simple">NTNU-VM</abbrev> 78191 (large specimen) (<bold>A–C, E–G</bold>), paralectotype <abbrev xmlns:xlink="http://www.w3.org/1999/xlink" content-type="institution" xlink:title="Swedish Museum of Natural History" xlink:type="simple">SMNH</abbrev> 2389 (large specimen) (<bold>D</bold>). <bold>A</bold>. Dorsal cirrus with spines and filiform papillae; <bold>B</bold>. Neurochaetae; <bold>C</bold>. Spine on dorsal cirrus; <bold>D</bold>. Spine and filiform papillae; <bold>E</bold>. Parapodium with ventral cirrus and nephridial papilla, ventral view; <bold>F</bold>. Notochaeta with subacute tip; <bold>G</bold>. Notochaetae with blunt and subacute tips. Abbreviations: <abbrev xmlns:xlink="http://www.w3.org/1999/xlink" xlink:title="filiform papillae" xlink:type="simple">fp</abbrev> – filiform papillae, <abbrev xmlns:xlink="http://www.w3.org/1999/xlink" xlink:title="nephridial papilla" xlink:type="simple">np</abbrev> – nephridial papilla, <abbrev xmlns:xlink="http://www.w3.org/1999/xlink" xlink:title="spine" xlink:type="simple">sp</abbrev> – spines.</p></caption><graphic xmlns:xlink="http://www.w3.org/1999/xlink" xlink:href="zookeys-1283-343_article-168195__-g014.jpg" id="oo_1703756.jpg" position="float" orientation="portrait" xlink:type="simple"><uri content-type="original_file" xlink:type="simple">https://binary.pensoft.net/fig/1703756</uri></graphic></fig><supplementary-material xmlns:xlink="http://www.w3.org/1999/xlink" id="S1" position="float" orientation="portrait" xlink:type="simple"><object-id content-type="doi" xlink:type="simple">10.3897/zookeys.1283.168195.suppl1</object-id><object-id content-type="arpha" xlink:type="simple">0A8C1C27-96AF-5E59-B975-4E9B5CB0EEFD</object-id><label>Supplementary material 1</label><caption><p>Sampling data and PCR protocol</p></caption><statement content-type="dataType"><label>Data type</label><p>xlsx</p></statement><statement content-type="notes"><label>Explanation note</label><p><bold>table SS1</bold>. List of material used in this study with original and new identifications, sampling information, museum numbers, voucher numbers, GenBank accession numbers, and BOLD BIN, Process and Sample IDs. <bold>table SS2</bold>. Primers and PCR settings for <abbrev xlink:title="cytochrome c oxidase subunit I" xlink:type="simple">COI</abbrev>, 16S, <abbrev xlink:title="ITS2" xlink:type="simple">ITS2</abbrev>, and 28S.</p></statement><media xlink:href="zookeys-1283-343_article-168195__-s001.xlsx" mimetype="application" mime-subtype="vnd.openxmlformats-officedocument.spreadsheetml.sheet" position="float" orientation="portrait" id="oo_1703764.xlsx" xlink:type="simple"><uri content-type="original_file" xlink:type="simple">https://binary.pensoft.net/file/1703764</uri></media><permissions><license xlink:type="simple"><license-p>This dataset is made available under the Open Database License (<ext-link ext-link-type="uri" xlink:href="http://opendatacommons.org/licenses/odbl/1.0/" xlink:type="simple">http://opendatacommons.org/licenses/odbl/1.0/</ext-link>). The Open Database License (ODbL) is a license agreement intended to allow users to freely share, modify, and use this Dataset while maintaining this same freedom for others, provided that the original source and author(s) are credited.</license-p></license></permissions><attrib specific-use="authors"> Martha W. Everett, Anna Koroleva, Nicolas Straube, Nataliya Budaeva</attrib></supplementary-material></tp:treatment-sec><ref-list><ref id="B16"><mixed-citation xmlns:xlink="http://www.w3.org/1999/xlink" xlink:type="simple">Carr CM, Hardy SM, Brown TM, Macdonald TA, Hebert PDN (2011) A tri-oceanic perspective: DNA barcoding reveals geographic structure and cryptic diversity in Canadian polychaetes. PLOS ONE 6(7): 1–12. <ext-link xlink:href="10.1371/journal.pone.0022232" ext-link-type="doi" xlink:type="simple">https://doi.org/10.1371/journal.pone.0022232</ext-link></mixed-citation></ref></ref-list></tp:taxon-treatment>
