# Supplementary material for: Eunoe Malmgren, 1865 (Annelida, Polynoidae) in the Arctic, North Atlantic, and North Pacific: redescription of the type species and clarification of the genus boundaries
Source: Zookeys. 2026 Jul 1;1283:343–403. doi: 10.3897/zookeys.1283.168195 (PMC13347114; doi:10.3897/zookeys.1283.168195)
Supplement: XML Treatment for Eunoe spinicirris [file zookeys.1283.168195-treatment6.xml]

<!DOCTYPE tp:taxon-treatment
  PUBLIC "-//TaxonX//DTD Taxonomic Treatment Publishing DTD v0 20100105//EN" "tax-treatment-NSO.dtd">
<tp:taxon-treatment xmlns:tp="http://www.plazi.org/taxpub"><tp:treatment-meta><kwd-group><label>Taxon classification</label><kwd>
                  <named-content content-type="kingdom">Animalia</named-content>
                </kwd><kwd>
                  <named-content content-type="order">Phyllodocida</named-content>
                </kwd><kwd>
                  <named-content content-type="family">Polynoidae</named-content>
                </kwd></kwd-group><mixed-citation publication-type="journal"><person-group><name><surname>Everett</surname><given-names>Martha W.</given-names></name><name><surname>Koroleva</surname><given-names>Anna</given-names></name><name><surname>Straube</surname><given-names>Nicolas</given-names></name><name><surname>Budaeva</surname><given-names>Nataliya</given-names></name></person-group><article-title><italic><tp:taxon-name><tp:taxon-name-part taxon-name-part-type="genus" reg="Eunoe">Eunoe</tp:taxon-name-part></tp:taxon-name></italic> Malmgren, 1865 (<tp:taxon-name><tp:taxon-name-part taxon-name-part-type="phylum" reg="Annelida">Annelida</tp:taxon-name-part></tp:taxon-name>, <tp:taxon-name><tp:taxon-name-part taxon-name-part-type="family" reg="Polynoidae">Polynoidae</tp:taxon-name-part></tp:taxon-name>) in the Arctic, North Atlantic, and North Pacific: redescription of the type species and clarification of the genus boundaries</article-title><source>Zookeys</source><day>01</day><month>07</month><year>2026</year><volume>1283</volume><fpage>343</fpage><lpage>403</lpage><pub-id pub-id-type="doi">10.3897/zookeys.1283.168195</pub-id></mixed-citation></tp:treatment-meta><tp:nomenclature><tp:taxon-name><object-id xmlns:xlink="http://www.w3.org/1999/xlink" content-type="arpha" xlink:type="simple">241EF8D0-FA55-5123-A61F-01DC6B0873FE</object-id>
                        		<tp:taxon-name-part taxon-name-part-type="genus" reg="Eunoe">Eunoe</tp:taxon-name-part> <tp:taxon-name-part taxon-name-part-type="species" reg="spinicirris">spinicirris</tp:taxon-name-part>
                        	</tp:taxon-name><tp:taxon-authority>Annenkova, 1937</tp:taxon-authority><xref ref-type="fig" rid="F18">Fig. 18</xref><tp:nomenclature-citation-list><tp:nomenclature-citation><tp:taxon-name><tp:taxon-name-part taxon-name-part-type="genus" reg="Eunoe">Eunoe</tp:taxon-name-part> <tp:taxon-name-part taxon-name-part-type="species" reg="spinicirris">spinicirris</tp:taxon-name-part></tp:taxon-name><comment> Annenkova, 1937: 150, text-fig. 4, pl. I fig. 7, pl. II fig. 12, pl. III fig. 24, pl. IV figs 31, 32.—<xref ref-type="bibr" rid="B95">Uschakov 1982</xref>: 181, T. LXV, figs 1–5.—<xref ref-type="bibr" rid="B42">Imajima 1961</xref>: 85, fig. 2a–g.</comment></tp:nomenclature-citation></tp:nomenclature-citation-list></tp:nomenclature><tp:treatment-sec sec-type="Type locality"><title>Type locality.</title><p>Pacific Ocean, northern Sea of Japan.</p></tp:treatment-sec><tp:treatment-sec sec-type="Material examined"><title>Material examined.</title><p>•  <named-content xmlns:xlink="http://www.w3.org/1999/xlink" content-type="dwc:institutional_code" xlink:title="Smithsonian Institution, National Museum of Natural History" xlink:href="https://scientific-collections.gbif.org/institution/586ee56e-b0fe-4dff-b7f9-aeb104f3308a" xlink:type="simple">USNM</named-content> 43601 (1 spm), <named-content xmlns:xlink="http://www.w3.org/1999/xlink" content-type="dwc:institutional_code" xlink:title="Smithsonian Institution, National Museum of Natural History" xlink:href="https://scientific-collections.gbif.org/institution/586ee56e-b0fe-4dff-b7f9-aeb104f3308a" xlink:type="simple">USNM</named-content> 43578 (1 spm).</p></tp:treatment-sec><tp:treatment-sec sec-type="Diagnosis"><title>Diagnosis.</title><p>Large specimens lack fringe of filiform papillae on margins and surface of elytra. Antennostyles, tentacular, and dorsal cirrostyles, and elytra with numerous large, pointed spines. Nephridial papillae visible ventrally. Extra lobes on dorsal tubercles, elytrophores, and cirrophores absent. Stout notochaetae with pointed and truncate tips.</p></tp:treatment-sec><tp:treatment-sec sec-type="Description"><title>Description.</title><p>Based on examined material. Length ≤ 40 mm, width including parapodia, 25 mm, with 38–42 segments. Color in ethanol: body light brown with white longitudinal stripe (Fig. <xref ref-type="fig" rid="F18">18D</xref>), brown spot on first visible segment medially (Fig. <xref ref-type="fig" rid="F18">18A</xref>), dorsal cirri white, elytra tan with large brown and purple spots, spines golden brown (Fig. <xref ref-type="fig" rid="F18">18B</xref>).</p><fig id="F18" position="float" orientation="portrait"><object-id xmlns:xlink="http://www.w3.org/1999/xlink" content-type="doi" xlink:type="simple">10.3897/zookeys.1283.168195.figure18</object-id><object-id xmlns:xlink="http://www.w3.org/1999/xlink" content-type="arpha" xlink:type="simple">FD70A6C8-1504-53FE-8875-38231F07522E</object-id><label>Figure 18.</label><caption><p><italic><tp:taxon-name><tp:taxon-name-part taxon-name-part-type="genus" reg="Eunoe">Eunoe</tp:taxon-name-part> <tp:taxon-name-part taxon-name-part-type="species" reg="spinicirris">spinicirris</tp:taxon-name-part></tp:taxon-name></italic><named-content xmlns:xlink="http://www.w3.org/1999/xlink" content-type="dwc:institutional_code" xlink:title="Smithsonian Institution, National Museum of Natural History" xlink:href="https://scientific-collections.gbif.org/institution/586ee56e-b0fe-4dff-b7f9-aeb104f3308a" xlink:type="simple">USNM</named-content> 43578 (Sea of Okhotsk), light microscopy; <bold>A</bold>. Prostomium, dorsal view; <bold>B</bold>. Elytron with spines, dorsal view; <bold>C</bold>. Nephridial papillae, ventral view; <bold>D</bold>. Body with color pattern, elytrophores, and dorsal tubercles, dorsal view; <bold>E</bold>. Dorsal cirrus with large spines; <bold>F</bold>. Elytron with spines, dorsal view; <bold>G</bold>. Notochaeta. Ruler unit: 1 mm. Abbreviations: <abbrev xmlns:xlink="http://www.w3.org/1999/xlink" xlink:title="dorsal tubercle" xlink:type="simple">dt</abbrev> – dorsal tubercle, <abbrev xmlns:xlink="http://www.w3.org/1999/xlink" xlink:title="elytrophore" xlink:type="simple">eph</abbrev> – elytrophore, <abbrev xmlns:xlink="http://www.w3.org/1999/xlink" xlink:title="nephridial papilla" xlink:type="simple">np</abbrev> – nephridial papilla, <abbrev xmlns:xlink="http://www.w3.org/1999/xlink" xlink:title="spine" xlink:type="simple">sp</abbrev> – spines.</p></caption><graphic xmlns:xlink="http://www.w3.org/1999/xlink" xlink:href="zookeys-1283-343_article-168195__-g018.jpg" id="oo_1703760.jpg" position="float" orientation="portrait" xlink:type="simple"><uri content-type="original_file" xlink:type="simple">https://binary.pensoft.net/fig/1703760</uri></graphic></fig><p>Cephalic peaks lacking. Eyes large. Anterior pair of eyes larger than posterior, located laterally, on widest part of prostomium. Palps thick, 4–4.5 × longer than prostomium, with six longitudinal rows of small papillae. Median antenna with large ceratophore; style about twice as long as lateral antenna styles. Dorsal tentacular cirrus subequal to ventral. Styles of antennae, tentacular and dorsal cirri abruptly tapering subdistally (Fig. <xref ref-type="fig" rid="F18">18A</xref>), with occasional thin filiform papillae and numerous large, pointed spines (Fig. <xref ref-type="fig" rid="F18">18E</xref>). Tips of spines rarely bifurcate. Ventral cirri from segment 3 short, do not reach beyond chaetal lobe. Dorsal cirri extend beyond chaetal tips. Extra lobes on dorsal tubercles, elytrophores, and cirrophores absent.</p><p>Elytra 15 pairs on segments 2, 4, 5, 7, 9, 11, 13, 15, 17, 19, 21, 23, 26, 29, 32. Elytra covered with large spines, increasing on posterior end, tips occasionally bifurcate (Fig. <xref ref-type="fig" rid="F18">18B</xref>). Large specimens lack fringe of filiform papillae on margins and surface of elytra.</p><p>Nephridial papillae start from segment 4, visible ventrally (Fig. <xref ref-type="fig" rid="F18">18C</xref>).</p><p>All notochaetae covered with small rows of spinules ending—some with subacute tips, some with truncate tips (Fig. <xref ref-type="fig" rid="F18">18G</xref>). All neurochaetae unidentate, covered with distinct rows of spinules, with long, bare, and slightly falcate tips.</p></tp:treatment-sec><tp:treatment-sec sec-type="Remarks"><title>Remarks.</title><p><xref ref-type="bibr" rid="B95">Uschakov (1982)</xref> described specimens reaching ≤ 80 mm in length with 38–42 segments; the examined specimens were smaller (≤ 40 mm). Uschakov also described the tentacles and dorsal cirri as bearing soft, elongated papillae and having sharply filiform tips; in our specimens, the styles were abruptly tapering subdistally and bore only occasional thin filiform papillae in addition to the numerous large, pointed chitinous spines. On the elytra, Uschakov reported occasional low spines with a stellate apex and tridentate spinules, which we did not observe in our specimens.</p><p><italic><tp:taxon-name><tp:taxon-name-part taxon-name-part-type="genus" reg="Eunoe">Eunoe</tp:taxon-name-part> <tp:taxon-name-part taxon-name-part-type="species" reg="spinicirris">spinicirris</tp:taxon-name-part></tp:taxon-name></italic> is easily distinguished from other congeners by the numerous large, pointed spines that cover the antennostyles, tentacular, and dorsal cirrostyles, and elytra (Fig. <xref ref-type="fig" rid="F18">18B, E, F</xref>). Our phylogenetic analysis includes the <abbrev xmlns:xlink="http://www.w3.org/1999/xlink" xlink:title="cytochrome c oxidase subunit I" xlink:type="simple">COI</abbrev> sequence from BOLD derived from the specimen with Process ID <ext-link xmlns:xlink="http://www.w3.org/1999/xlink" xlink:href="http://www.boldsystems.org/index.php/Public_RecordView?processid=BENTH238-08" ext-link-type="uri" xlink:type="simple">BENTH238-08</ext-link> (Alaska, USA) (Fig. <xref ref-type="fig" rid="F1">1</xref>). Although this specimen was unavailable for examination, we assume it was correctly identified because of its unique character—very large, pointed spines. The photograph of this specimen in BOLD is blurry, but the large spines on the dorsal cirri and elytra are visible. The comment on <ext-link xmlns:xlink="http://www.w3.org/1999/xlink" xlink:href="http://www.boldsystems.org/index.php/Public_RecordView?processid=BENTH238-08" ext-link-type="uri" xlink:type="simple">BENTH238-08</ext-link> in BOLD states that the specimen had bright purple and green elytra, which also corresponds with the examined <named-content xmlns:xlink="http://www.w3.org/1999/xlink" content-type="dwc:institutional_code" xlink:title="Smithsonian Institution, National Museum of Natural History" xlink:href="https://scientific-collections.gbif.org/institution/586ee56e-b0fe-4dff-b7f9-aeb104f3308a" xlink:type="simple">USNM</named-content> specimens, as they had purple spots on elytra, and the green coloration might disappear in alcohol. Interestingly, the spines of <italic><tp:taxon-name><tp:taxon-name-part taxon-name-part-type="genus" reg="Eunoe">Eunoe</tp:taxon-name-part> <tp:taxon-name-part taxon-name-part-type="species" reg="spinicirris">spinicirris</tp:taxon-name-part></tp:taxon-name></italic>, <italic><tp:taxon-name><tp:taxon-name-part taxon-name-part-type="genus" reg="Eunoe">E.</tp:taxon-name-part> <tp:taxon-name-part taxon-name-part-type="species" reg="oerstedi">oerstedi</tp:taxon-name-part></tp:taxon-name></italic>, and <italic><tp:taxon-name><tp:taxon-name-part taxon-name-part-type="genus" reg="Eunoe">E.</tp:taxon-name-part> <tp:taxon-name-part taxon-name-part-type="uncertainty-rank">cf.</tp:taxon-name-part> <tp:taxon-name-part taxon-name-part-type="species" reg="oerstedi">oerstedi</tp:taxon-name-part></tp:taxon-name></italic> CMC01 sometimes bifurcate distally (Figs <xref ref-type="fig" rid="F12">12G</xref>, <xref ref-type="fig" rid="F17">17J</xref>).</p></tp:treatment-sec><tp:treatment-sec sec-type="Distribution"><title>Distribution.</title><p>Based on a single record from BOLD (Suppl. material <xref ref-type="supplementary-material" rid="S1">1</xref>: table SS1), <italic><tp:taxon-name><tp:taxon-name-part taxon-name-part-type="genus" reg="Eunoe">Eunoe</tp:taxon-name-part> <tp:taxon-name-part taxon-name-part-type="species" reg="spinicirris">spinicirris</tp:taxon-name-part></tp:taxon-name></italic> is found in the Chukchi Sea (Alaska) at 57 m.</p><p>Based on morphological data and literature records (<xref ref-type="bibr" rid="B42">Imajima 1961</xref>; <xref ref-type="bibr" rid="B44">Imajima and Hartman 1964</xref>; <xref ref-type="bibr" rid="B95">Uschakov 1982</xref>), <italic><tp:taxon-name><tp:taxon-name-part taxon-name-part-type="genus" reg="Eunoe">Eunoe</tp:taxon-name-part> <tp:taxon-name-part taxon-name-part-type="species" reg="spinicirris">spinicirris</tp:taxon-name-part></tp:taxon-name></italic> is a North Pacific Asian species distributed along the Asian coast from the Chukchi Sea to the Peter the Great Bay in the Sea of Japan. Depth range 20–240 m. It prefers a silt bottom with small pebbles (<xref ref-type="bibr" rid="B95">Uschakov 1982</xref>).</p></tp:treatment-sec><tp:treatment-sec><!--Section generated to contain objects referenced in tp:taxon-treatment.--><fig id="F1" position="float" orientation="portrait"><object-id xmlns:xlink="http://www.w3.org/1999/xlink" content-type="doi" xlink:type="simple">10.3897/zookeys.1283.168195.figure1</object-id><object-id xmlns:xlink="http://www.w3.org/1999/xlink" content-type="arpha" xlink:type="simple">53D28799-517F-5E61-924A-1CFBA3C7D188</object-id><label>Figure 1.</label><caption><p>Maximum-likelihood tree inferred from the concatenated <abbrev xmlns:xlink="http://www.w3.org/1999/xlink" xlink:title="cytochrome c oxidase subunit I" xlink:type="simple">COI</abbrev>, 16S rRNA, <abbrev xmlns:xlink="http://www.w3.org/1999/xlink" xlink:title="ITS2" xlink:type="simple">ITS2</abbrev>, and 28S rRNA dataset. Node support is given as <abbrev xmlns:xlink="http://www.w3.org/1999/xlink" xlink:title="ultrafast bootstrap replicates" xlink:type="simple">UFBoot</abbrev>/BPP; */* = 100/1; “–” denotes nodes not recovered in the Bayesian inference tree. Numbers in parentheses indicate the number of specimens (<abbrev xmlns:xlink="http://www.w3.org/1999/xlink" xlink:title="number of specimens" xlink:type="simple">n</abbrev>) analyzed in the collapsed clades. Capital letters label clades discussed in the text. Species delimitation within <italic><tp:taxon-name><tp:taxon-name-part taxon-name-part-type="genus" reg="Eunoe">Eunoe</tp:taxon-name-part></tp:taxon-name></italic> s. str. inferred by <abbrev xmlns:xlink="http://www.w3.org/1999/xlink" xlink:title="Assemble Species by Automatic Partitioning" xlink:type="simple">ASAP</abbrev> and morphology is shown in the inset. White spaces indicate missing data. Collapsed clades within <italic><tp:taxon-name><tp:taxon-name-part taxon-name-part-type="genus" reg="Eunoe">Eunoe</tp:taxon-name-part></tp:taxon-name></italic> s. str. represent species-level groups. Type species names of <italic><tp:taxon-name><tp:taxon-name-part taxon-name-part-type="genus" reg="Eunoe">Eunoe</tp:taxon-name-part></tp:taxon-name></italic> and <italic><tp:taxon-name><tp:taxon-name-part taxon-name-part-type="genus" reg="Gattyana">Gattyana</tp:taxon-name-part></tp:taxon-name></italic> are shown in bold. <italic><tp:taxon-name><tp:taxon-name-part taxon-name-part-type="genus" reg="Bylgides">Bylgides</tp:taxon-name-part></tp:taxon-name></italic> specimens are marked with an asterisk as potentially misidentified (<ext-link xmlns:xlink="http://www.w3.org/1999/xlink" xlink:href="HQ024272" ext-link-type="gen" xlink:type="simple">HQ024272</ext-link> = <italic><tp:taxon-name><tp:taxon-name-part taxon-name-part-type="genus" reg="Bylgides">B.</tp:taxon-name-part> <tp:taxon-name-part taxon-name-part-type="species" reg="elegans">elegans</tp:taxon-name-part></tp:taxon-name></italic>; <ext-link xmlns:xlink="http://www.w3.org/1999/xlink" xlink:href="HQ024273" ext-link-type="gen" xlink:type="simple">HQ024273</ext-link> = <italic><tp:taxon-name><tp:taxon-name-part taxon-name-part-type="genus" reg="Bylgides">B.</tp:taxon-name-part> <tp:taxon-name-part taxon-name-part-type="species" reg="annenkovae">annenkovae</tp:taxon-name-part></tp:taxon-name></italic>; unpublished data).</p></caption><graphic xmlns:xlink="http://www.w3.org/1999/xlink" xlink:href="zookeys-1283-343_article-168195__-g001.jpg" id="oo_1703743.jpg" position="float" orientation="portrait" xlink:type="simple"><uri content-type="original_file" xlink:type="simple">https://binary.pensoft.net/fig/1703743</uri></graphic></fig><fig id="F12" position="float" orientation="portrait"><object-id xmlns:xlink="http://www.w3.org/1999/xlink" content-type="doi" xlink:type="simple">10.3897/zookeys.1283.168195.figure12</object-id><object-id xmlns:xlink="http://www.w3.org/1999/xlink" content-type="arpha" xlink:type="simple">E670B43C-DF6C-521F-AD4C-C8CDFCB15A84</object-id><label>Figure 12.</label><caption><p><italic><tp:taxon-name><tp:taxon-name-part taxon-name-part-type="genus" reg="Eunoe">Eunoe</tp:taxon-name-part> <tp:taxon-name-part taxon-name-part-type="species" reg="oerstedi">oerstedi</tp:taxon-name-part></tp:taxon-name></italic>, light microscopy. Lectotype <abbrev xmlns:xlink="http://www.w3.org/1999/xlink" content-type="institution" xlink:title="Swedish Museum of Natural History" xlink:type="simple">SMNH</abbrev> 2391 (<bold>A, C, E, H</bold>), <named-content xmlns:xlink="http://www.w3.org/1999/xlink" content-type="dwc:institutional_code" xlink:title="Museum of Zoology at the University of Bergen, Invertebrate Collection" xlink:href="https://scientific-collections.gbif.org/institution/1b1a6027-eaa3-4715-8ac2-e7384d6248cb" xlink:type="simple">ZMBN</named-content> 173048 (<bold>B, D, F, I</bold>), paralectotype <abbrev xmlns:xlink="http://www.w3.org/1999/xlink" content-type="institution" xlink:title="Swedish Museum of Natural History" xlink:type="simple">SMNH</abbrev> 2395 (<bold>G</bold>). <bold>A, B</bold>. Prostomium, dorsal view; <bold>C, D</bold>. Dorsal tubercles and elytrophores, dorsal view; <bold>E</bold>. Nephridial papillae, ventral view; <bold>F</bold>. Pigmented nephridial papillae, ventral view; <bold>G</bold>. Spines on dorsal cirrus; <bold>H, I</bold>. Elytron with horn-like and apically arborescent macrotubercles, dorsal view. Abbreviations: <abbrev xmlns:xlink="http://www.w3.org/1999/xlink" xlink:title="apically arborescent tubercle" xlink:type="simple">aat</abbrev> – apically arborescent tubercle, <abbrev xmlns:xlink="http://www.w3.org/1999/xlink" xlink:title="cirrophore" xlink:type="simple">cph</abbrev> – cirrophore, <abbrev xmlns:xlink="http://www.w3.org/1999/xlink" xlink:title="dorsal tubercle" xlink:type="simple">dt</abbrev> – dorsal tubercle, <abbrev xmlns:xlink="http://www.w3.org/1999/xlink" xlink:title="elytrophore" xlink:type="simple">eph</abbrev> – elytrophore, <abbrev xmlns:xlink="http://www.w3.org/1999/xlink" xlink:title="filiform papillae" xlink:type="simple">fp</abbrev> – filiform papillae, <abbrev xmlns:xlink="http://www.w3.org/1999/xlink" xlink:title="horn like tubercle" xlink:type="simple">hlt</abbrev> – horn-like tubercle, <abbrev xmlns:xlink="http://www.w3.org/1999/xlink" xlink:title="lateral antenna" xlink:type="simple">la</abbrev> – lateral antenna, <abbrev xmlns:xlink="http://www.w3.org/1999/xlink" xlink:title="median antenna" xlink:type="simple">ma</abbrev> – median antenna, <abbrev xmlns:xlink="http://www.w3.org/1999/xlink" xlink:title="nephridial papilla" xlink:type="simple">np</abbrev> – nephridial papilla, <abbrev xmlns:xlink="http://www.w3.org/1999/xlink" xlink:title="palp" xlink:type="simple">p</abbrev> – palp, <abbrev xmlns:xlink="http://www.w3.org/1999/xlink" xlink:title="spine" xlink:type="simple">sp</abbrev> – spine, <abbrev xmlns:xlink="http://www.w3.org/1999/xlink" xlink:title="tentacular cirri" xlink:type="simple">tc</abbrev> – tentacular cirrus.</p></caption><graphic xmlns:xlink="http://www.w3.org/1999/xlink" xlink:href="zookeys-1283-343_article-168195__-g012.jpg" id="oo_1703754.jpg" position="float" orientation="portrait" xlink:type="simple"><uri content-type="original_file" xlink:type="simple">https://binary.pensoft.net/fig/1703754</uri></graphic></fig><fig id="F17" position="float" orientation="portrait"><object-id xmlns:xlink="http://www.w3.org/1999/xlink" content-type="doi" xlink:type="simple">10.3897/zookeys.1283.168195.figure17</object-id><object-id xmlns:xlink="http://www.w3.org/1999/xlink" content-type="arpha" xlink:type="simple">EF61D389-1DD3-53B9-8CD7-E90B01B22178</object-id><label>Figure 17.</label><caption><p><italic><tp:taxon-name><tp:taxon-name-part taxon-name-part-type="genus" reg="Eunoe">Eunoe</tp:taxon-name-part> <tp:taxon-name-part taxon-name-part-type="uncertainty-rank">cf.</tp:taxon-name-part> <tp:taxon-name-part taxon-name-part-type="species" reg="oerstedi">oerstedi</tp:taxon-name-part></tp:taxon-name></italic> CMC01, light microscopy. <named-content xmlns:xlink="http://www.w3.org/1999/xlink" content-type="dwc:institutional_code" xlink:title="Smithsonian Institution, National Museum of Natural History" xlink:href="https://scientific-collections.gbif.org/institution/586ee56e-b0fe-4dff-b7f9-aeb104f3308a" xlink:type="simple">USNM</named-content> 31410 (Alaska) (<bold>A, D, E, G, J</bold>), <named-content xmlns:xlink="http://www.w3.org/1999/xlink" content-type="dwc:institutional_code" xlink:title="Smithsonian Institution, National Museum of Natural History" xlink:href="https://scientific-collections.gbif.org/institution/586ee56e-b0fe-4dff-b7f9-aeb104f3308a" xlink:type="simple">USNM</named-content> 30014 (Alaska) (<bold>B, C, F, H, I</bold>). <bold>A</bold>. Prostomium, dorsal tubercles, and elytrophores, dorsal view; <bold>B</bold>. Elytron, dorsal view; <bold>C</bold>. Elytron with macrotubercles with flattened, crown-like tip with undulate margin, dorsal view; <bold>D</bold>. Apically arborescent macrotubercles; <bold>E</bold>. Parapodia, dorsal view; <bold>F</bold>. Notochaetae; <bold>G</bold>. Dorsal cirrus with spines; <bold>H</bold>. Posterior end with color pattern, dorsal view; <bold>I</bold>. Pigmented nephridial papillae, ventral view; <bold>J</bold>. Spines on dorsal cirrus. Abbreviations: <abbrev xmlns:xlink="http://www.w3.org/1999/xlink" xlink:title="cephalic peaks" xlink:type="simple">cp</abbrev> – cephalic peaks, <abbrev xmlns:xlink="http://www.w3.org/1999/xlink" xlink:title="dorsal tubercle" xlink:type="simple">dt</abbrev> – dorsal tubercle, <abbrev xmlns:xlink="http://www.w3.org/1999/xlink" xlink:title="elytrophore" xlink:type="simple">eph</abbrev> – elytrophore, <abbrev xmlns:xlink="http://www.w3.org/1999/xlink" xlink:title="filiform papillae" xlink:type="simple">fp</abbrev> – filiform papillae, <abbrev xmlns:xlink="http://www.w3.org/1999/xlink" xlink:title="nephridial papilla" xlink:type="simple">np</abbrev> – nephridial papilla, <abbrev xmlns:xlink="http://www.w3.org/1999/xlink" xlink:title="spine" xlink:type="simple">sp</abbrev> – spines.</p></caption><graphic xmlns:xlink="http://www.w3.org/1999/xlink" xlink:href="zookeys-1283-343_article-168195__-g017.jpg" id="oo_1703759.jpg" position="float" orientation="portrait" xlink:type="simple"><uri content-type="original_file" xlink:type="simple">https://binary.pensoft.net/fig/1703759</uri></graphic></fig><supplementary-material xmlns:xlink="http://www.w3.org/1999/xlink" id="S1" position="float" orientation="portrait" xlink:type="simple"><object-id content-type="doi" xlink:type="simple">10.3897/zookeys.1283.168195.suppl1</object-id><object-id content-type="arpha" xlink:type="simple">0A8C1C27-96AF-5E59-B975-4E9B5CB0EEFD</object-id><label>Supplementary material 1</label><caption><p>Sampling data and PCR protocol</p></caption><statement content-type="dataType"><label>Data type</label><p>xlsx</p></statement><statement content-type="notes"><label>Explanation note</label><p><bold>table SS1</bold>. List of material used in this study with original and new identifications, sampling information, museum numbers, voucher numbers, GenBank accession numbers, and BOLD BIN, Process and Sample IDs. <bold>table SS2</bold>. Primers and PCR settings for <abbrev xlink:title="cytochrome c oxidase subunit I" xlink:type="simple">COI</abbrev>, 16S, <abbrev xlink:title="ITS2" xlink:type="simple">ITS2</abbrev>, and 28S.</p></statement><media xlink:href="zookeys-1283-343_article-168195__-s001.xlsx" mimetype="application" mime-subtype="vnd.openxmlformats-officedocument.spreadsheetml.sheet" position="float" orientation="portrait" id="oo_1703764.xlsx" xlink:type="simple"><uri content-type="original_file" xlink:type="simple">https://binary.pensoft.net/file/1703764</uri></media><permissions><license xlink:type="simple"><license-p>This dataset is made available under the Open Database License (<ext-link ext-link-type="uri" xlink:href="http://opendatacommons.org/licenses/odbl/1.0/" xlink:type="simple">http://opendatacommons.org/licenses/odbl/1.0/</ext-link>). The Open Database License (ODbL) is a license agreement intended to allow users to freely share, modify, and use this Dataset while maintaining this same freedom for others, provided that the original source and author(s) are credited.</license-p></license></permissions><attrib specific-use="authors"> Martha W. Everett, Anna Koroleva, Nicolas Straube, Nataliya Budaeva</attrib></supplementary-material></tp:treatment-sec><ref-list><ref id="B95"><mixed-citation xmlns:xlink="http://www.w3.org/1999/xlink" xlink:type="simple">Uschakov PV (1982) Polychaetes of the suborder <tp:taxon-name><tp:taxon-name-part taxon-name-part-type="suborder">Aphroditiformia</tp:taxon-name-part></tp:taxon-name> of the Arctic Ocean and the northwestern part of the Pacific. Families <tp:taxon-name><tp:taxon-name-part taxon-name-part-type="family">Aphroditidae</tp:taxon-name-part></tp:taxon-name> and <tp:taxon-name><tp:taxon-name-part taxon-name-part-type="family">Polynoidae</tp:taxon-name-part></tp:taxon-name>. Fauna of the USSR. Polychaetes 2(1): 1–271. [In Russian]</mixed-citation></ref><ref id="B42"><mixed-citation xmlns:xlink="http://www.w3.org/1999/xlink" xlink:type="simple">Imajima M (1961) Polychaetous Annelids collected off the west coast of Kamchatka. Publications of the Seto Marine Biological Laboratory 11(2): 345–372. <ext-link xlink:href="10.5134/175338" ext-link-type="doi" xlink:type="simple">https://doi.org/10.5134/175338</ext-link></mixed-citation></ref><ref id="B44"><mixed-citation xmlns:xlink="http://www.w3.org/1999/xlink" xlink:type="simple">Imajima M, Hartman O (1964) The polychaetous annelids of Japan. Occasional Papers of the Allan Hancock Foundation 26(1–2): 1–452. [issued in 2 parts] <ext-link xlink:href="http://digitallibrary.usc.edu/cdm/ref/collection/p15799coll82/id/18946" ext-link-type="uri" xlink:type="simple">http://digitallibrary.usc.edu/cdm/ref/collection/p15799coll82/id/18946</ext-link></mixed-citation></ref></ref-list></tp:taxon-treatment>
