# Supplementary material for: Eunoe Malmgren, 1865 (Annelida, Polynoidae) in the Arctic, North Atlantic, and North Pacific: redescription of the type species and clarification of the genus boundaries
Source: Zookeys. 2026 Jul 1;1283:343–403. doi: 10.3897/zookeys.1283.168195 (PMC13347114; doi:10.3897/zookeys.1283.168195)
Supplement: XML Treatment for Eunoe shirikishinai [file zookeys.1283.168195-treatment7.xml]

<!DOCTYPE tp:taxon-treatment
  PUBLIC "-//TaxonX//DTD Taxonomic Treatment Publishing DTD v0 20100105//EN" "tax-treatment-NSO.dtd">
<tp:taxon-treatment xmlns:tp="http://www.plazi.org/taxpub"><tp:treatment-meta><kwd-group><label>Taxon classification</label><kwd>
                  <named-content content-type="kingdom">Animalia</named-content>
                </kwd><kwd>
                  <named-content content-type="order">Phyllodocida</named-content>
                </kwd><kwd>
                  <named-content content-type="family">Polynoidae</named-content>
                </kwd></kwd-group><mixed-citation publication-type="journal"><person-group><name><surname>Everett</surname><given-names>Martha W.</given-names></name><name><surname>Koroleva</surname><given-names>Anna</given-names></name><name><surname>Straube</surname><given-names>Nicolas</given-names></name><name><surname>Budaeva</surname><given-names>Nataliya</given-names></name></person-group><article-title><italic><tp:taxon-name><tp:taxon-name-part taxon-name-part-type="genus" reg="Eunoe">Eunoe</tp:taxon-name-part></tp:taxon-name></italic> Malmgren, 1865 (<tp:taxon-name><tp:taxon-name-part taxon-name-part-type="phylum" reg="Annelida">Annelida</tp:taxon-name-part></tp:taxon-name>, <tp:taxon-name><tp:taxon-name-part taxon-name-part-type="family" reg="Polynoidae">Polynoidae</tp:taxon-name-part></tp:taxon-name>) in the Arctic, North Atlantic, and North Pacific: redescription of the type species and clarification of the genus boundaries</article-title><source>Zookeys</source><day>01</day><month>07</month><year>2026</year><volume>1283</volume><fpage>343</fpage><lpage>403</lpage><pub-id pub-id-type="doi">10.3897/zookeys.1283.168195</pub-id></mixed-citation></tp:treatment-meta><tp:nomenclature><tp:taxon-name><object-id xmlns:xlink="http://www.w3.org/1999/xlink" content-type="arpha" xlink:type="simple">1EE4A8C5-EFD4-51FD-9811-4893CB8AA8FA</object-id>
                        		<tp:taxon-name-part taxon-name-part-type="genus" reg="Eunoe">Eunoe</tp:taxon-name-part> <tp:taxon-name-part taxon-name-part-type="species" reg="shirikishinai">shirikishinai</tp:taxon-name-part>
                        	</tp:taxon-name><tp:taxon-authority>Imajima &amp; Hartman, 1964</tp:taxon-authority><xref ref-type="fig" rid="F19">Fig. 19</xref><tp:nomenclature-citation-list><tp:nomenclature-citation><tp:taxon-name><tp:taxon-name-part taxon-name-part-type="genus" reg="Eunoe">Eunoe</tp:taxon-name-part> <tp:taxon-name-part taxon-name-part-type="species" reg="shirikishinai">shirikishinai</tp:taxon-name-part></tp:taxon-name><comment> Imajima &amp; Hartman, 1964: 30, pl. 3, figs a–d.</comment></tp:nomenclature-citation></tp:nomenclature-citation-list></tp:nomenclature><tp:treatment-sec sec-type="Type material examined"><title>Type material examined.</title><p><bold><italic>Holotype</italic></bold> • <named-content xmlns:xlink="http://www.w3.org/1999/xlink" content-type="dwc:institutional_code" xlink:title="Smithsonian Institution, National Museum of Natural History" xlink:href="https://scientific-collections.gbif.org/institution/586ee56e-b0fe-4dff-b7f9-aeb104f3308a" xlink:type="simple">USNM</named-content> 74051 (1 parapodium, 1 elytron).</p></tp:treatment-sec><tp:treatment-sec sec-type="Type locality"><title>Type locality.</title><p>Hokkaido Island, Shirikishinai, Japan.</p></tp:treatment-sec><tp:treatment-sec sec-type="Comparative material"><title>Comparative material.</title><p><italic><tp:taxon-name><tp:taxon-name-part taxon-name-part-type="genus" reg="Eunoe">Eunoe</tp:taxon-name-part> <tp:taxon-name-part taxon-name-part-type="species" reg="sentiformis">sentiformis</tp:taxon-name-part></tp:taxon-name></italic>: •  <named-content xmlns:xlink="http://www.w3.org/1999/xlink" content-type="dwc:institutional_code" xlink:title="Smithsonian Institution, National Museum of Natural History" xlink:href="https://scientific-collections.gbif.org/institution/586ee56e-b0fe-4dff-b7f9-aeb104f3308a" xlink:type="simple">USNM</named-content> 43582 (1 spm).</p><p><italic><tp:taxon-name><tp:taxon-name-part taxon-name-part-type="genus" reg="Eunoe">Eunoe</tp:taxon-name-part> <tp:taxon-name-part taxon-name-part-type="species" reg="spinosa">spinosa</tp:taxon-name-part></tp:taxon-name></italic>: •  <named-content xmlns:xlink="http://www.w3.org/1999/xlink" content-type="dwc:institutional_code" xlink:title="Smithsonian Institution, National Museum of Natural History" xlink:href="https://scientific-collections.gbif.org/institution/586ee56e-b0fe-4dff-b7f9-aeb104f3308a" xlink:type="simple">USNM</named-content> 23762 (1 spm).</p></tp:treatment-sec><tp:treatment-sec sec-type="Diagnosis"><title>Diagnosis.</title><p>Cirrophores with extra lobes. Elytral macrotubercles sharply pointed with short branches all ending with sharp, pointed tips, near posterior edge of elytra. Dorsal cirrus without spines. Notochaetae with truncate tips bearing a long spinous, minutely serrated region.</p></tp:treatment-sec><tp:treatment-sec sec-type="Description"><title>Description.</title><p>Based on examined material (one elytron and one parapodium). Color in alcohol: elytra white with brown spot, macrotubercles golden brown.</p><p>Cirrophore with extra lobe. Dorsal cirrus without spines; abruptly tapering subdistally.</p><p>Elytron reniform (Fig. <xref ref-type="fig" rid="F19">19A</xref>). Microtubercles horn-like and bifurcated spines on anterior and median areas of elytra. Macrotubercles spiniform, sharply pointed with short branches, all ending with sharp, pointed tips, near posterior edge of elytron (Fig. <xref ref-type="fig" rid="F19">19A, B</xref>). Outer lateral and posterior margin with short, scarce papillae.</p><fig id="F19" position="float" orientation="portrait"><object-id xmlns:xlink="http://www.w3.org/1999/xlink" content-type="doi" xlink:type="simple">10.3897/zookeys.1283.168195.figure19</object-id><object-id xmlns:xlink="http://www.w3.org/1999/xlink" content-type="arpha" xlink:type="simple">9979C61E-0F73-5D56-9557-CB2E4523040A</object-id><label>Figure 19.</label><caption><p><italic><tp:taxon-name><tp:taxon-name-part taxon-name-part-type="genus" reg="Eunoe">Eunoe</tp:taxon-name-part> <tp:taxon-name-part taxon-name-part-type="species" reg="shirikishinai">shirikishinai</tp:taxon-name-part></tp:taxon-name></italic>, holotype <named-content xmlns:xlink="http://www.w3.org/1999/xlink" content-type="dwc:institutional_code" xlink:title="Smithsonian Institution, National Museum of Natural History" xlink:href="https://scientific-collections.gbif.org/institution/586ee56e-b0fe-4dff-b7f9-aeb104f3308a" xlink:type="simple">USNM</named-content> 74051 (<bold>A–E</bold>); <italic><tp:taxon-name><tp:taxon-name-part taxon-name-part-type="genus" reg="Eunoe">Eunoe</tp:taxon-name-part> <tp:taxon-name-part taxon-name-part-type="species" reg="spinosa">spinosa</tp:taxon-name-part></tp:taxon-name></italic>, <named-content xmlns:xlink="http://www.w3.org/1999/xlink" content-type="dwc:institutional_code" xlink:title="Smithsonian Institution, National Museum of Natural History" xlink:href="https://scientific-collections.gbif.org/institution/586ee56e-b0fe-4dff-b7f9-aeb104f3308a" xlink:type="simple">USNM</named-content> 23762 (<bold>F–K</bold>), light microscopy. <bold>A</bold>. Elytron, dorsal view; <bold>B</bold>. Macrotubercles, dorsal view; <bold>C</bold>. Parapodium with dorsal and ventral cirri, lateral view; <bold>D</bold>. Neurochaetae; <bold>E</bold>. Notochaetae; <bold>F</bold>. Elytron, dorsal view; <bold>G</bold>. Prostomium, dorsal tubercles, and elytrophores with extra lobes, dorsal view; <bold>H</bold>. Notochaeta; <bold>I, J</bold>. Dorsal cirrus with long filiform papillae; <bold>K</bold>. Nephridial papillae, ventral view. Abbreviations: <abbrev xmlns:xlink="http://www.w3.org/1999/xlink" xlink:title="cirrophore" xlink:type="simple">cph</abbrev> – cirrophore, <abbrev xmlns:xlink="http://www.w3.org/1999/xlink" xlink:title="dorsal tubercle" xlink:type="simple">dt</abbrev> – dorsal tubercle, <abbrev xmlns:xlink="http://www.w3.org/1999/xlink" xlink:title="elytrophore" xlink:type="simple">eph</abbrev> – elytrophore, <abbrev xmlns:xlink="http://www.w3.org/1999/xlink" xlink:title="extra lobe" xlink:type="simple">exl</abbrev> – extra lobe, <abbrev xmlns:xlink="http://www.w3.org/1999/xlink" xlink:title="filiform papillae" xlink:type="simple">fp</abbrev> – filiform papillae, <abbrev xmlns:xlink="http://www.w3.org/1999/xlink" xlink:title="lateral antenna" xlink:type="simple">la</abbrev> – lateral antenna, <abbrev xmlns:xlink="http://www.w3.org/1999/xlink" xlink:title="median antenna" xlink:type="simple">ma</abbrev> – median antenna, <abbrev xmlns:xlink="http://www.w3.org/1999/xlink" xlink:title="nephridial papilla" xlink:type="simple">np</abbrev> – nephridial papilla.</p></caption><graphic xmlns:xlink="http://www.w3.org/1999/xlink" xlink:href="zookeys-1283-343_article-168195__-g019.jpg" id="oo_1703761.jpg" position="float" orientation="portrait" xlink:type="simple"><uri content-type="original_file" xlink:type="simple">https://binary.pensoft.net/fig/1703761</uri></graphic></fig><p>All notochaetae covered with small rows of spinules, ending with truncate tips with long, spinous, minutely serrated region (Fig. <xref ref-type="fig" rid="F19">19E</xref>). All neurochaetae unidentate, covered with distinct rows of spinules, with long, bare, and slightly falcate tips (Fig. <xref ref-type="fig" rid="F19">19D</xref>).</p></tp:treatment-sec><tp:treatment-sec sec-type="Remarks"><title>Remarks.</title><p>The holotype of <italic><tp:taxon-name><tp:taxon-name-part taxon-name-part-type="genus" reg="Eunoe">Eunoe</tp:taxon-name-part> <tp:taxon-name-part taxon-name-part-type="species" reg="shirikishinai">shirikishinai</tp:taxon-name-part></tp:taxon-name></italic> (<named-content xmlns:xlink="http://www.w3.org/1999/xlink" content-type="dwc:institutional_code" xlink:title="Smithsonian Institution, National Museum of Natural History" xlink:href="https://scientific-collections.gbif.org/institution/586ee56e-b0fe-4dff-b7f9-aeb104f3308a" xlink:type="simple">USNM</named-content> 74051, from Hokkaido, Japan) comprised only a single parapodium and one elytron, with the body absent. Therefore, our redescription above is restricted to characters observable from these fragments. All other characters for the species are taken verbatim from the original description by <xref ref-type="bibr" rid="B44">Imajima and Hartman (1964)</xref> and could not be verified. Those include body size, length 57 mm, width including parapodia 20 mm; segment number, 38 segments; absence of cephalic peaks; position of the anterior eyes, laterally, on the widest part of the prostomium; and palps, thick, ~3.5× longer than lateral antennae, with triangular papillae arranged in six longitudinal rows. Additional head structures, such as nuchal flap and facial tubercle, extra lobes, spines on body appendages, and papillation on the elytral surface were not reported by <xref ref-type="bibr" rid="B44">Imajima and Hartman (1964)</xref>. In addition, spines were not observed on the preserved holotype dorsal cirrus. The presence or absence of extra lobes on elytrophores and dorsal tubercles cannot be assessed from the available material. However, the cirrophore of the examined holotype parapodium had an extra lobe.</p><p><italic><tp:taxon-name><tp:taxon-name-part taxon-name-part-type="genus" reg="Eunoe">Eunoe</tp:taxon-name-part> <tp:taxon-name-part taxon-name-part-type="species" reg="shirikishinai">shirikishinai</tp:taxon-name-part></tp:taxon-name></italic> has been previously confused with five other species of <italic><tp:taxon-name><tp:taxon-name-part taxon-name-part-type="genus" reg="Eunoe">Eunoe</tp:taxon-name-part></tp:taxon-name></italic> due to superficial similarity in macrotubercles: <italic><tp:taxon-name><tp:taxon-name-part taxon-name-part-type="genus" reg="Eunoe">E.</tp:taxon-name-part> <tp:taxon-name-part taxon-name-part-type="species" reg="hozawai">hozawai</tp:taxon-name-part></tp:taxon-name></italic>, <italic><tp:taxon-name><tp:taxon-name-part taxon-name-part-type="genus" reg="Eunoe">E.</tp:taxon-name-part> <tp:taxon-name-part taxon-name-part-type="species" reg="oerstedi">oerstedi</tp:taxon-name-part></tp:taxon-name></italic>, <italic><tp:taxon-name><tp:taxon-name-part taxon-name-part-type="genus" reg="Eunoe">E.</tp:taxon-name-part> <tp:taxon-name-part taxon-name-part-type="species" reg="senta">senta</tp:taxon-name-part></tp:taxon-name></italic>, <italic><tp:taxon-name><tp:taxon-name-part taxon-name-part-type="genus" reg="Eunoe">E.</tp:taxon-name-part> <tp:taxon-name-part taxon-name-part-type="species" reg="sentiformis">sentiformis</tp:taxon-name-part></tp:taxon-name></italic>, and <italic><tp:taxon-name><tp:taxon-name-part taxon-name-part-type="genus" reg="Eunoe">E.</tp:taxon-name-part> <tp:taxon-name-part taxon-name-part-type="species" reg="spinosa">spinosa</tp:taxon-name-part></tp:taxon-name></italic>. For phylogenetic reconstruction, we used data from BOLD derived from the specimens <italic><tp:taxon-name><tp:taxon-name-part taxon-name-part-type="genus" reg="Eunoe">E.</tp:taxon-name-part> <tp:taxon-name-part taxon-name-part-type="uncertainty-rank">cf.</tp:taxon-name-part> <tp:taxon-name-part taxon-name-part-type="species" reg="oerstedi">oerstedi</tp:taxon-name-part></tp:taxon-name></italic> P_8 NJ-2021 (BOLD Process ID <ext-link xmlns:xlink="http://www.w3.org/1999/xlink" xlink:href="http://www.boldsystems.org/index.php/Public_RecordView?processid=GBMNF750-22" ext-link-type="uri" xlink:type="simple">GBMNF750-22</ext-link>), from the Kumano Sea, Japan (<xref ref-type="bibr" rid="B46">Jimi et al. 2021</xref>), and <italic><tp:taxon-name><tp:taxon-name-part taxon-name-part-type="genus" reg="Eunoe">E.</tp:taxon-name-part> <tp:taxon-name-part taxon-name-part-type="species" reg="oerstedi">oerstedi</tp:taxon-name-part></tp:taxon-name></italic> isolate PhB172 (BOLD process ID <ext-link xmlns:xlink="http://www.w3.org/1999/xlink" xlink:href="http://www.boldsystems.org/index.php/Public_RecordView?processid=GBAN4646-13" ext-link-type="uri" xlink:type="simple">GBAN4646-13</ext-link>), from South Korea, both identified as <italic><tp:taxon-name><tp:taxon-name-part taxon-name-part-type="genus" reg="Eunoe">E.</tp:taxon-name-part> <tp:taxon-name-part taxon-name-part-type="species" reg="shirikishinai">shirikishinai</tp:taxon-name-part></tp:taxon-name></italic> (<xref ref-type="bibr" rid="B46">Jimi et al. 2021</xref>). These specimens formed a well-supported clade nested within the <italic><tp:taxon-name><tp:taxon-name-part taxon-name-part-type="genus" reg="Eunoe">Eunoe</tp:taxon-name-part></tp:taxon-name></italic> s. str. clade. However, we cannot conclusively identify them as <italic><tp:taxon-name><tp:taxon-name-part taxon-name-part-type="genus" reg="Eunoe">E.</tp:taxon-name-part> <tp:taxon-name-part taxon-name-part-type="species" reg="shirikishinai">shirikishinai</tp:taxon-name-part></tp:taxon-name></italic> because the photograph provided by <xref ref-type="bibr" rid="B46">Jimi et al. (2021)</xref> lacks an image of the elytra, but the specimen has extra lobes on the cirrophores. The elytra bear the main identifying character, which is the golden-brown branching, sharply pointed macrotubercles (Fig. <xref ref-type="fig" rid="F19">19B</xref>). This character unites <italic><tp:taxon-name><tp:taxon-name-part taxon-name-part-type="genus" reg="Eunoe">E.</tp:taxon-name-part> <tp:taxon-name-part taxon-name-part-type="species" reg="shirikishinai">shirikishinai</tp:taxon-name-part></tp:taxon-name></italic> with <italic><tp:taxon-name><tp:taxon-name-part taxon-name-part-type="genus" reg="Eunoe">E.</tp:taxon-name-part> <tp:taxon-name-part taxon-name-part-type="species" reg="hozawai">hozawai</tp:taxon-name-part></tp:taxon-name></italic>, the latter differing only in having smaller and shorter macrotubercles (<xref ref-type="bibr" rid="B44">Imajima and Hartman 1964</xref>).</p><p>The <italic><tp:taxon-name><tp:taxon-name-part taxon-name-part-type="genus" reg="Eunoe">Eunoe</tp:taxon-name-part> <tp:taxon-name-part taxon-name-part-type="species" reg="sentiformis">sentiformis</tp:taxon-name-part></tp:taxon-name></italic> specimen (<named-content xmlns:xlink="http://www.w3.org/1999/xlink" content-type="dwc:institutional_code" xlink:title="Smithsonian Institution, National Museum of Natural History" xlink:href="https://scientific-collections.gbif.org/institution/586ee56e-b0fe-4dff-b7f9-aeb104f3308a" xlink:type="simple">USNM</named-content> 43582 from the Kuril Islands, North-West Pacific Ocean) exhibited two types of macrotubercles. The first type: cylindrical macrotubercles, ending distally in a rosette-shaped apex with a strongly lobate margin, a “flower-like” head with five to eight petals, which <xref ref-type="bibr" rid="B94">Uschakov (1958)</xref> described as “mushroom-like” (Fig. <xref ref-type="fig" rid="F20">20B–C</xref>). The second type: cylindrical macrotubercles with a dentate crown at the tip (Fig. <xref ref-type="fig" rid="F20">20D</xref>). In <xref ref-type="bibr" rid="B44">Imajima and Hartman (1964)</xref>, these species were distinguished by the shape of notochaetae ending in truncate tips with a long spinous, minutely serrated region in <italic><tp:taxon-name><tp:taxon-name-part taxon-name-part-type="genus" reg="Eunoe">E.</tp:taxon-name-part> <tp:taxon-name-part taxon-name-part-type="species" reg="shirikishinai">shirikishinai</tp:taxon-name-part></tp:taxon-name></italic> and not serrated, truncate tips in <italic><tp:taxon-name><tp:taxon-name-part taxon-name-part-type="genus" reg="Eunoe">E.</tp:taxon-name-part> <tp:taxon-name-part taxon-name-part-type="species" reg="sentiformis">sentiformis</tp:taxon-name-part></tp:taxon-name></italic>. Upon comparing the notochaetae of <named-content xmlns:xlink="http://www.w3.org/1999/xlink" content-type="dwc:institutional_code" xlink:title="Smithsonian Institution, National Museum of Natural History" xlink:href="https://scientific-collections.gbif.org/institution/586ee56e-b0fe-4dff-b7f9-aeb104f3308a" xlink:type="simple">USNM</named-content> 74051 (<italic><tp:taxon-name><tp:taxon-name-part taxon-name-part-type="genus" reg="Eunoe">E.</tp:taxon-name-part> <tp:taxon-name-part taxon-name-part-type="species" reg="shirikishinai">shirikishinai</tp:taxon-name-part></tp:taxon-name></italic>) and <named-content xmlns:xlink="http://www.w3.org/1999/xlink" content-type="dwc:institutional_code" xlink:title="Smithsonian Institution, National Museum of Natural History" xlink:href="https://scientific-collections.gbif.org/institution/586ee56e-b0fe-4dff-b7f9-aeb104f3308a" xlink:type="simple">USNM</named-content> 43582 (<italic><tp:taxon-name><tp:taxon-name-part taxon-name-part-type="genus" reg="Eunoe">E.</tp:taxon-name-part> <tp:taxon-name-part taxon-name-part-type="species" reg="sentiformis">sentiformis</tp:taxon-name-part></tp:taxon-name></italic>), we found no obvious differences between the two specimens (Figs <xref ref-type="fig" rid="F19">19E</xref>, <xref ref-type="fig" rid="F20">20E</xref>, <xref ref-type="fig" rid="F20">20G</xref>). <italic><tp:taxon-name><tp:taxon-name-part taxon-name-part-type="genus" reg="Eunoe">Eunoe</tp:taxon-name-part> <tp:taxon-name-part taxon-name-part-type="species" reg="sentiformis">sentiformis</tp:taxon-name-part></tp:taxon-name></italic> has some macrotubercles similar to <italic><tp:taxon-name><tp:taxon-name-part taxon-name-part-type="genus" reg="Eunoe">E.</tp:taxon-name-part> <tp:taxon-name-part taxon-name-part-type="species" reg="senta">senta</tp:taxon-name-part></tp:taxon-name></italic>, but it is different in the shape of notochaetae and displays lateral placement of the anterior pair of eyes and golden-brown branching macrotubercles (<xref ref-type="bibr" rid="B95">Uschakov 1982</xref>).</p><fig id="F20" position="float" orientation="portrait"><object-id xmlns:xlink="http://www.w3.org/1999/xlink" content-type="doi" xlink:type="simple">10.3897/zookeys.1283.168195.figure20</object-id><object-id xmlns:xlink="http://www.w3.org/1999/xlink" content-type="arpha" xlink:type="simple">5DAA2B66-95C4-5BAF-BF9B-BC4EDAC4FEC0</object-id><label>Figure 20.</label><caption><p><italic><tp:taxon-name><tp:taxon-name-part taxon-name-part-type="genus" reg="Eunoe">Eunoe</tp:taxon-name-part> <tp:taxon-name-part taxon-name-part-type="species" reg="sentiformis">sentiformis</tp:taxon-name-part></tp:taxon-name></italic><named-content xmlns:xlink="http://www.w3.org/1999/xlink" content-type="dwc:institutional_code" xlink:title="Smithsonian Institution, National Museum of Natural History" xlink:href="https://scientific-collections.gbif.org/institution/586ee56e-b0fe-4dff-b7f9-aeb104f3308a" xlink:type="simple">USNM</named-content> 43582 (Kuril Islands), light microscopy. <bold>A</bold>. Prostomium, dorsal tubercles, elytrophores with extra lobes, and cirrophores with extra lobes, dorsal view; <bold>B</bold>. Elytron with cylindrical macrotubercles, ending distally in rosette-shaped apex with strongly lobate margin (“flower-like” head with five to eight petals), dorsal view; <bold>C</bold>. Rosette-shaped apex of macrotubercles, dorsal view; <bold>D</bold>. Cylindrical macrotubercles with dentate crown at tip; <bold>E</bold>. Parapodium; <bold>F</bold>. Neurochaetae; <bold>G</bold>. Notochaetae with truncate tips. Ruler unit: 1 mm. Abbreviations: <abbrev xmlns:xlink="http://www.w3.org/1999/xlink" xlink:title="cirrophore" xlink:type="simple">cph</abbrev> – cirrophore, <abbrev xmlns:xlink="http://www.w3.org/1999/xlink" xlink:title="dorsal tubercle" xlink:type="simple">dt</abbrev> – dorsal tubercle, <abbrev xmlns:xlink="http://www.w3.org/1999/xlink" xlink:title="elytrophore" xlink:type="simple">eph</abbrev> – elytrophore, <abbrev xmlns:xlink="http://www.w3.org/1999/xlink" xlink:title="extra lobe" xlink:type="simple">exl</abbrev> – extra lobe, <abbrev xmlns:xlink="http://www.w3.org/1999/xlink" xlink:title="rosette shaped tubercle" xlink:type="simple">rst</abbrev> – rosette-shaped tubercle.</p></caption><graphic xmlns:xlink="http://www.w3.org/1999/xlink" xlink:href="zookeys-1283-343_article-168195__-g020.jpg" id="oo_1703762.jpg" position="float" orientation="portrait" xlink:type="simple"><uri content-type="original_file" xlink:type="simple">https://binary.pensoft.net/fig/1703762</uri></graphic></fig><p>The specimen <named-content xmlns:xlink="http://www.w3.org/1999/xlink" content-type="dwc:institutional_code" xlink:title="Smithsonian Institution, National Museum of Natural History" xlink:href="https://scientific-collections.gbif.org/institution/586ee56e-b0fe-4dff-b7f9-aeb104f3308a" xlink:type="simple">USNM</named-content> 23762 (Hakodate Bay, Japan), identified by Pettibone as <italic><tp:taxon-name><tp:taxon-name-part taxon-name-part-type="genus" reg="Eunoe">Eunoe</tp:taxon-name-part> <tp:taxon-name-part taxon-name-part-type="species" reg="oerstedi">oerstedi</tp:taxon-name-part></tp:taxon-name></italic>, might be <italic><tp:taxon-name><tp:taxon-name-part taxon-name-part-type="genus" reg="Eunoe">E.</tp:taxon-name-part> <tp:taxon-name-part taxon-name-part-type="species" reg="spinosa">spinosa</tp:taxon-name-part></tp:taxon-name></italic> based on the presence of extra lobes on elytrophores and cirrophores, not dorsal tubercles (Fig. <xref ref-type="fig" rid="F19">19G</xref>), and pointed notochaetae (Fig. <xref ref-type="fig" rid="F19">19H</xref>). This specimen was similar to <italic><tp:taxon-name><tp:taxon-name-part taxon-name-part-type="genus" reg="Eunoe">E.</tp:taxon-name-part> <tp:taxon-name-part taxon-name-part-type="species" reg="shirikishinai">shirikishinai</tp:taxon-name-part></tp:taxon-name></italic> in having macrotubercles with short, sharp branches (Fig. <xref ref-type="fig" rid="F19">19F</xref>) and lacking spines on the dorsal cirri (Fig. <xref ref-type="fig" rid="F19">19I, J</xref>).</p></tp:treatment-sec><tp:treatment-sec sec-type="Distribution"><title>Distribution.</title><p>Hokkaido, Japan (<xref ref-type="bibr" rid="B44">Imajima and Hartman 1964</xref>), Kumano Sea, Japan; South Korea (<xref ref-type="bibr" rid="B46">Jimi et al. 2021</xref>); and Hakodate Bay, Japan at 3.5 m depth.</p></tp:treatment-sec><ref-list><ref id="B44"><mixed-citation xmlns:xlink="http://www.w3.org/1999/xlink" xlink:type="simple">Imajima M, Hartman O (1964) The polychaetous annelids of Japan. Occasional Papers of the Allan Hancock Foundation 26(1–2): 1–452. [issued in 2 parts] <ext-link xlink:href="http://digitallibrary.usc.edu/cdm/ref/collection/p15799coll82/id/18946" ext-link-type="uri" xlink:type="simple">http://digitallibrary.usc.edu/cdm/ref/collection/p15799coll82/id/18946</ext-link></mixed-citation></ref><ref id="B46"><mixed-citation xmlns:xlink="http://www.w3.org/1999/xlink" xlink:type="simple">Jimi N, Hookabe N, Moritaki T, Kimura T, Imura S (2021) First evidence of male dwarfism in scale worms: A new species of <tp:taxon-name><tp:taxon-name-part taxon-name-part-type="family">Polynoidae</tp:taxon-name-part></tp:taxon-name> (<tp:taxon-name><tp:taxon-name-part taxon-name-part-type="phylum">Annelida</tp:taxon-name-part></tp:taxon-name>) from hermit crab and molluscan shells. Journal of Zoological Systematics and Evolutionary Research 59: 801–818. <ext-link xlink:href="10.1111/jzs.12463" ext-link-type="doi" xlink:type="simple">https://doi.org/10.1111/jzs.12463</ext-link></mixed-citation></ref><ref id="B94"><mixed-citation xmlns:xlink="http://www.w3.org/1999/xlink" xlink:type="simple">Uschakov PV (1958) [New and interesting finds of polychaetes along the Kamtchatka Peninsula and in the Kurile Islands]. Issledovaniya dal’nevostochnykh Morei SSSR 5: 78–89. [In Russian]</mixed-citation></ref><ref id="B95"><mixed-citation xmlns:xlink="http://www.w3.org/1999/xlink" xlink:type="simple">Uschakov PV (1982) Polychaetes of the suborder <tp:taxon-name><tp:taxon-name-part taxon-name-part-type="suborder">Aphroditiformia</tp:taxon-name-part></tp:taxon-name> of the Arctic Ocean and the northwestern part of the Pacific. Families <tp:taxon-name><tp:taxon-name-part taxon-name-part-type="family">Aphroditidae</tp:taxon-name-part></tp:taxon-name> and <tp:taxon-name><tp:taxon-name-part taxon-name-part-type="family">Polynoidae</tp:taxon-name-part></tp:taxon-name>. Fauna of the USSR. Polychaetes 2(1): 1–271. [In Russian]</mixed-citation></ref></ref-list></tp:taxon-treatment>
