# Supplementary material for: Eunoe Malmgren, 1865 (Annelida, Polynoidae) in the Arctic, North Atlantic, and North Pacific: redescription of the type species and clarification of the genus boundaries
Source: Zookeys. 2026 Jul 1;1283:343–403. doi: 10.3897/zookeys.1283.168195 (PMC13347114; doi:10.3897/zookeys.1283.168195)
Supplement: XML Treatment for Eunoe barbata [file zookeys.1283.168195-treatment8.xml]

<!DOCTYPE tp:taxon-treatment
  PUBLIC "-//TaxonX//DTD Taxonomic Treatment Publishing DTD v0 20100105//EN" "tax-treatment-NSO.dtd">
<tp:taxon-treatment xmlns:tp="http://www.plazi.org/taxpub"><tp:treatment-meta><kwd-group><label>Taxon classification</label><kwd>
                  <named-content content-type="kingdom">Animalia</named-content>
                </kwd><kwd>
                  <named-content content-type="order">Phyllodocida</named-content>
                </kwd><kwd>
                  <named-content content-type="family">Polynoidae</named-content>
                </kwd></kwd-group><mixed-citation publication-type="journal"><person-group><name><surname>Everett</surname><given-names>Martha W.</given-names></name><name><surname>Koroleva</surname><given-names>Anna</given-names></name><name><surname>Straube</surname><given-names>Nicolas</given-names></name><name><surname>Budaeva</surname><given-names>Nataliya</given-names></name></person-group><article-title><italic><tp:taxon-name><tp:taxon-name-part taxon-name-part-type="genus" reg="Eunoe">Eunoe</tp:taxon-name-part></tp:taxon-name></italic> Malmgren, 1865 (<tp:taxon-name><tp:taxon-name-part taxon-name-part-type="phylum" reg="Annelida">Annelida</tp:taxon-name-part></tp:taxon-name>, <tp:taxon-name><tp:taxon-name-part taxon-name-part-type="family" reg="Polynoidae">Polynoidae</tp:taxon-name-part></tp:taxon-name>) in the Arctic, North Atlantic, and North Pacific: redescription of the type species and clarification of the genus boundaries</article-title><source>Zookeys</source><day>01</day><month>07</month><year>2026</year><volume>1283</volume><fpage>343</fpage><lpage>403</lpage><pub-id pub-id-type="doi">10.3897/zookeys.1283.168195</pub-id></mixed-citation></tp:treatment-meta><tp:nomenclature><tp:taxon-name><object-id xmlns:xlink="http://www.w3.org/1999/xlink" content-type="arpha" xlink:type="simple">C1491DAE-351E-519D-993C-0346C023D45C</object-id>
                        		<tp:taxon-name-part taxon-name-part-type="genus" reg="Eunoe">Eunoe</tp:taxon-name-part> <tp:taxon-name-part taxon-name-part-type="species" reg="barbata">barbata</tp:taxon-name-part>
                        	</tp:taxon-name><tp:taxon-authority>Moore, 1910</tp:taxon-authority><xref ref-type="fig" rid="F21">Fig. 21</xref><tp:nomenclature-citation-list><tp:nomenclature-citation><tp:taxon-name><tp:taxon-name-part taxon-name-part-type="genus" reg="Eunoe">Eunoe</tp:taxon-name-part> <tp:taxon-name-part taxon-name-part-type="species" reg="barbata">barbata</tp:taxon-name-part></tp:taxon-name><comment> Moore, 1910: 334, pl. 28, figs 1–6. — <xref ref-type="bibr" rid="B44">Imajima and Hartman 1964</xref>: 29, pl. 2, figs a–f.— <xref ref-type="bibr" rid="B95">Uschakov 1982</xref>: 182, T. LXVII, figs 1–4.— <xref ref-type="bibr" rid="B47">Jirkov 2001</xref>: 145, figs 1–4 on page 145.</comment></tp:nomenclature-citation></tp:nomenclature-citation-list></tp:nomenclature><tp:treatment-sec sec-type="Type material examined"><title>Type material examined.</title><p><bold><italic>Paratype</italic></bold> • <named-content xmlns:xlink="http://www.w3.org/1999/xlink" content-type="dwc:institutional_code" xlink:title="Smithsonian Institution, National Museum of Natural History" xlink:href="https://scientific-collections.gbif.org/institution/586ee56e-b0fe-4dff-b7f9-aeb104f3308a" xlink:type="simple">USNM</named-content> 17291 (1 spm).</p></tp:treatment-sec><tp:treatment-sec sec-type="Type locality"><title>Type locality.</title><p>Pacific Ocean, Admiralty Inlet, Washington; Santa Cruz, California</p></tp:treatment-sec><tp:treatment-sec sec-type="Material examined"><title>Material examined.</title><p>•  <named-content xmlns:xlink="http://www.w3.org/1999/xlink" content-type="dwc:institutional_code" xlink:title="Smithsonian Institution, National Museum of Natural History" xlink:href="https://scientific-collections.gbif.org/institution/586ee56e-b0fe-4dff-b7f9-aeb104f3308a" xlink:type="simple">USNM</named-content> 43580 (1 spm), <named-content xmlns:xlink="http://www.w3.org/1999/xlink" content-type="dwc:institutional_code" xlink:title="Smithsonian Institution, National Museum of Natural History" xlink:href="https://scientific-collections.gbif.org/institution/586ee56e-b0fe-4dff-b7f9-aeb104f3308a" xlink:type="simple">USNM</named-content> 17291 (1 spm), <named-content xmlns:xlink="http://www.w3.org/1999/xlink" content-type="dwc:institutional_code" xlink:title="Smithsonian Institution, National Museum of Natural History" xlink:href="https://scientific-collections.gbif.org/institution/586ee56e-b0fe-4dff-b7f9-aeb104f3308a" xlink:type="simple">USNM</named-content> 25201 (2 spms), <named-content xmlns:xlink="http://www.w3.org/1999/xlink" content-type="dwc:institutional_code" xlink:title="Smithsonian Institution, National Museum of Natural History" xlink:href="https://scientific-collections.gbif.org/institution/586ee56e-b0fe-4dff-b7f9-aeb104f3308a" xlink:type="simple">USNM</named-content> 25203 (3 spms), <named-content xmlns:xlink="http://www.w3.org/1999/xlink" content-type="dwc:institutional_code" xlink:title="Smithsonian Institution, National Museum of Natural History" xlink:href="https://scientific-collections.gbif.org/institution/586ee56e-b0fe-4dff-b7f9-aeb104f3308a" xlink:type="simple">USNM</named-content> 25205 (4 spms), <named-content xmlns:xlink="http://www.w3.org/1999/xlink" content-type="dwc:institutional_code" xlink:title="Smithsonian Institution, National Museum of Natural History" xlink:href="https://scientific-collections.gbif.org/institution/586ee56e-b0fe-4dff-b7f9-aeb104f3308a" xlink:type="simple">USNM</named-content> 25191 (1 spm), <named-content xmlns:xlink="http://www.w3.org/1999/xlink" content-type="dwc:institutional_code" xlink:title="Smithsonian Institution, National Museum of Natural History" xlink:href="https://scientific-collections.gbif.org/institution/586ee56e-b0fe-4dff-b7f9-aeb104f3308a" xlink:type="simple">USNM</named-content> 25195 (1 spm), <named-content xmlns:xlink="http://www.w3.org/1999/xlink" content-type="dwc:institutional_code" xlink:title="Smithsonian Institution, National Museum of Natural History" xlink:href="https://scientific-collections.gbif.org/institution/586ee56e-b0fe-4dff-b7f9-aeb104f3308a" xlink:type="simple">USNM</named-content> 25189 (1 spm), <named-content xmlns:xlink="http://www.w3.org/1999/xlink" content-type="dwc:institutional_code" xlink:title="Smithsonian Institution, National Museum of Natural History" xlink:href="https://scientific-collections.gbif.org/institution/586ee56e-b0fe-4dff-b7f9-aeb104f3308a" xlink:type="simple">USNM</named-content> 25194 (1 spm), <named-content xmlns:xlink="http://www.w3.org/1999/xlink" content-type="dwc:institutional_code" xlink:title="Smithsonian Institution, National Museum of Natural History" xlink:href="https://scientific-collections.gbif.org/institution/586ee56e-b0fe-4dff-b7f9-aeb104f3308a" xlink:type="simple">USNM</named-content> 25187 (1 spm), <named-content xmlns:xlink="http://www.w3.org/1999/xlink" content-type="dwc:institutional_code" xlink:title="Smithsonian Institution, National Museum of Natural History" xlink:href="https://scientific-collections.gbif.org/institution/586ee56e-b0fe-4dff-b7f9-aeb104f3308a" xlink:type="simple">USNM</named-content> 25198 (1 spm), <named-content xmlns:xlink="http://www.w3.org/1999/xlink" content-type="dwc:institutional_code" xlink:title="Smithsonian Institution, National Museum of Natural History" xlink:href="https://scientific-collections.gbif.org/institution/586ee56e-b0fe-4dff-b7f9-aeb104f3308a" xlink:type="simple">USNM</named-content> 25190 (3 spms), <named-content xmlns:xlink="http://www.w3.org/1999/xlink" content-type="dwc:institutional_code" xlink:title="Smithsonian Institution, National Museum of Natural History" xlink:href="https://scientific-collections.gbif.org/institution/586ee56e-b0fe-4dff-b7f9-aeb104f3308a" xlink:type="simple">USNM</named-content> 25199 (1 spm), <named-content xmlns:xlink="http://www.w3.org/1999/xlink" content-type="dwc:institutional_code" xlink:title="Smithsonian Institution, National Museum of Natural History" xlink:href="https://scientific-collections.gbif.org/institution/586ee56e-b0fe-4dff-b7f9-aeb104f3308a" xlink:type="simple">USNM</named-content> 25193 (1 spm), <named-content xmlns:xlink="http://www.w3.org/1999/xlink" content-type="dwc:institutional_code" xlink:title="Smithsonian Institution, National Museum of Natural History" xlink:href="https://scientific-collections.gbif.org/institution/586ee56e-b0fe-4dff-b7f9-aeb104f3308a" xlink:type="simple">USNM</named-content> 25185 (1 spm), <named-content xmlns:xlink="http://www.w3.org/1999/xlink" content-type="dwc:institutional_code" xlink:title="Smithsonian Institution, National Museum of Natural History" xlink:href="https://scientific-collections.gbif.org/institution/586ee56e-b0fe-4dff-b7f9-aeb104f3308a" xlink:type="simple">USNM</named-content> 25196 (3 spms), <named-content xmlns:xlink="http://www.w3.org/1999/xlink" content-type="dwc:institutional_code" xlink:title="Smithsonian Institution, National Museum of Natural History" xlink:href="https://scientific-collections.gbif.org/institution/586ee56e-b0fe-4dff-b7f9-aeb104f3308a" xlink:type="simple">USNM</named-content> 25200 (1 spm), <named-content xmlns:xlink="http://www.w3.org/1999/xlink" content-type="dwc:institutional_code" xlink:title="Smithsonian Institution, National Museum of Natural History" xlink:href="https://scientific-collections.gbif.org/institution/586ee56e-b0fe-4dff-b7f9-aeb104f3308a" xlink:type="simple">USNM</named-content> 25192 (2 spms), <named-content xmlns:xlink="http://www.w3.org/1999/xlink" content-type="dwc:institutional_code" xlink:title="Smithsonian Institution, National Museum of Natural History" xlink:href="https://scientific-collections.gbif.org/institution/586ee56e-b0fe-4dff-b7f9-aeb104f3308a" xlink:type="simple">USNM</named-content> 25197 (1 spm), <named-content xmlns:xlink="http://www.w3.org/1999/xlink" content-type="dwc:institutional_code" xlink:title="Smithsonian Institution, National Museum of Natural History" xlink:href="https://scientific-collections.gbif.org/institution/586ee56e-b0fe-4dff-b7f9-aeb104f3308a" xlink:type="simple">USNM</named-content> 25186 (2 spms), <named-content xmlns:xlink="http://www.w3.org/1999/xlink" content-type="dwc:institutional_code" xlink:title="Smithsonian Institution, National Museum of Natural History" xlink:href="https://scientific-collections.gbif.org/institution/586ee56e-b0fe-4dff-b7f9-aeb104f3308a" xlink:type="simple">USNM</named-content> 25204 (3 spms), <named-content xmlns:xlink="http://www.w3.org/1999/xlink" content-type="dwc:institutional_code" xlink:title="Smithsonian Institution, National Museum of Natural History" xlink:href="https://scientific-collections.gbif.org/institution/586ee56e-b0fe-4dff-b7f9-aeb104f3308a" xlink:type="simple">USNM</named-content> 25188 (1 spm), <named-content xmlns:xlink="http://www.w3.org/1999/xlink" content-type="dwc:institutional_code" xlink:title="Smithsonian Institution, National Museum of Natural History" xlink:href="https://scientific-collections.gbif.org/institution/586ee56e-b0fe-4dff-b7f9-aeb104f3308a" xlink:type="simple">USNM</named-content> 25202 (4 spms), <named-content xmlns:xlink="http://www.w3.org/1999/xlink" content-type="dwc:institutional_code" xlink:title="Smithsonian Institution, National Museum of Natural History" xlink:href="https://scientific-collections.gbif.org/institution/586ee56e-b0fe-4dff-b7f9-aeb104f3308a" xlink:type="simple">USNM</named-content> 25207 (18 spms).</p></tp:treatment-sec><tp:treatment-sec sec-type="Diagnosis"><title>Diagnosis.</title><p>Elytra with fringe of filiform papillae on outer lateral margin, with tuft of significantly longer papillae on mid-posterior margin. Elytral macrotubercles cylindrical to slightly clavate, apically coronate with small, rounded branches, forming crenulate apex; located near posterior edge of elytra. Antennostyles, tentacular, and dorsal cirrostyles with dense, filiform papillae; without spines. Extra lobes absent on elytrophores and dorsal tubercles; present on cirrophores. Notochaetae with truncate tips.</p></tp:treatment-sec><tp:treatment-sec sec-type="Description"><title>Description.</title><p>Based on examined material. Length ≤ 41 mm, width including parapodia 13 mm, with 38 segments. Color in ethanol: body tan with brown longitudinal stripe (Fig. <xref ref-type="fig" rid="F21">21A</xref>); antennostyles, tentacular, and dorsal cirrostyles white with brown spot distally (Fig. <xref ref-type="fig" rid="F21">21A, B</xref>); nuchal flap brown (Fig. <xref ref-type="fig" rid="F21">21A</xref>); nephridial papillae sometimes brown (Fig. <xref ref-type="fig" rid="F21">21A</xref>); elytra white with brown spot, macrotubercles golden brown (Fig. <xref ref-type="fig" rid="F21">21B</xref>).</p><fig id="F21" position="float" orientation="portrait"><object-id xmlns:xlink="http://www.w3.org/1999/xlink" content-type="doi" xlink:type="simple">10.3897/zookeys.1283.168195.figure21</object-id><object-id xmlns:xlink="http://www.w3.org/1999/xlink" content-type="arpha" xlink:type="simple">C9969483-201F-58B2-BB04-0F8D68065EE6</object-id><label>Figure 21.</label><caption><p><italic><tp:taxon-name><tp:taxon-name-part taxon-name-part-type="genus" reg="Eunoe">Eunoe</tp:taxon-name-part> <tp:taxon-name-part taxon-name-part-type="species" reg="barbata">barbata</tp:taxon-name-part></tp:taxon-name></italic><named-content xmlns:xlink="http://www.w3.org/1999/xlink" content-type="dwc:institutional_code" xlink:title="Smithsonian Institution, National Museum of Natural History" xlink:href="https://scientific-collections.gbif.org/institution/586ee56e-b0fe-4dff-b7f9-aeb104f3308a" xlink:type="simple">USNM</named-content> 25205 (Puget Sound, WA) (<bold>A, C, E)</bold>, <named-content xmlns:xlink="http://www.w3.org/1999/xlink" content-type="dwc:institutional_code" xlink:title="Smithsonian Institution, National Museum of Natural History" xlink:href="https://scientific-collections.gbif.org/institution/586ee56e-b0fe-4dff-b7f9-aeb104f3308a" xlink:type="simple">USNM</named-content> 25203 (Puget Sound, WA) (<bold>B, F</bold>), <named-content xmlns:xlink="http://www.w3.org/1999/xlink" content-type="dwc:institutional_code" xlink:title="Smithsonian Institution, National Museum of Natural History" xlink:href="https://scientific-collections.gbif.org/institution/586ee56e-b0fe-4dff-b7f9-aeb104f3308a" xlink:type="simple">USNM</named-content> 25199 (San Juan Islands, WA) (<bold>D</bold>), <named-content xmlns:xlink="http://www.w3.org/1999/xlink" content-type="dwc:institutional_code" xlink:title="Smithsonian Institution, National Museum of Natural History" xlink:href="https://scientific-collections.gbif.org/institution/586ee56e-b0fe-4dff-b7f9-aeb104f3308a" xlink:type="simple">USNM</named-content> 25191 (Whidbey Island, WA) (<bold>G</bold>) and <italic><tp:taxon-name><tp:taxon-name-part taxon-name-part-type="genus" reg="Eunoe">E.</tp:taxon-name-part> <tp:taxon-name-part taxon-name-part-type="uncertainty-rank">cf.</tp:taxon-name-part> <tp:taxon-name-part taxon-name-part-type="species" reg="oerstedi">oerstedi</tp:taxon-name-part></tp:taxon-name></italic><named-content xmlns:xlink="http://www.w3.org/1999/xlink" content-type="dwc:institutional_code" xlink:title="Smithsonian Institution, National Museum of Natural History" xlink:href="https://scientific-collections.gbif.org/institution/586ee56e-b0fe-4dff-b7f9-aeb104f3308a" xlink:type="simple">USNM</named-content> 43580 (Sea of Okhotsk) (<bold>H–J</bold>), light microscopy. <bold>A</bold>. Prostomium, elytrophores, and dorsal tubercles, dorsal view; <bold>B</bold>. Mid-body region with elytron, extra lobes on cirrophores, dorsal view; <bold>C</bold>. Papillation of elytra with tuft of filiform papillae; <bold>D</bold>. Dorsal cirrus; <bold>E</bold>. Nephridial papillae, ventral view; <bold>F</bold>. Notochaetae with truncate tips; <bold>G</bold>. Macrotubercles and tuft of filiform papillae; <bold>H</bold>. Elytron, dorsal view; <bold>I</bold>. Dorsal cirrus with spines; <bold>J</bold>. Notochaetae with blunt rounded tips. Ruler unit: 1 mm. Abbreviations: <abbrev xmlns:xlink="http://www.w3.org/1999/xlink" xlink:title="apically arborescent tubercle" xlink:type="simple">aat</abbrev> – apically arborescent tubercle, <abbrev xmlns:xlink="http://www.w3.org/1999/xlink" xlink:title="cephalic peaks" xlink:type="simple">cp</abbrev> – cephalic peaks, <abbrev xmlns:xlink="http://www.w3.org/1999/xlink" xlink:title="cirrophore" xlink:type="simple">cph</abbrev> – cirrophore, <abbrev xmlns:xlink="http://www.w3.org/1999/xlink" xlink:title="dorsal tubercle" xlink:type="simple">dt</abbrev> – dorsal tubercle, <abbrev xmlns:xlink="http://www.w3.org/1999/xlink" xlink:title="elytrophore" xlink:type="simple">eph</abbrev> – elytrophore, <abbrev xmlns:xlink="http://www.w3.org/1999/xlink" xlink:title="extra lobe" xlink:type="simple">exl</abbrev> – extra lobe, <abbrev xmlns:xlink="http://www.w3.org/1999/xlink" xlink:title="filiform papillae" xlink:type="simple">fp</abbrev> – filiform papillae, <abbrev xmlns:xlink="http://www.w3.org/1999/xlink" xlink:title="lateral antenna" xlink:type="simple">la</abbrev> – lateral antenna, <abbrev xmlns:xlink="http://www.w3.org/1999/xlink" xlink:title="nephridial papilla" xlink:type="simple">np</abbrev> – nephridial papilla, <abbrev xmlns:xlink="http://www.w3.org/1999/xlink" xlink:title="palp" xlink:type="simple">p</abbrev> – palp, <abbrev xmlns:xlink="http://www.w3.org/1999/xlink" xlink:title="spine" xlink:type="simple">sp</abbrev> – spine, <abbrev xmlns:xlink="http://www.w3.org/1999/xlink" xlink:title="tuft of filiform papillae" xlink:type="simple">t</abbrev> – tuft of filiform papillae, <abbrev xmlns:xlink="http://www.w3.org/1999/xlink" xlink:title="tentacular cirri" xlink:type="simple">tc</abbrev> – tentacular cirrus.</p></caption><graphic xmlns:xlink="http://www.w3.org/1999/xlink" xlink:href="zookeys-1283-343_article-168195__-g021.jpg" id="oo_1703763.jpg" position="float" orientation="portrait" xlink:type="simple"><uri content-type="original_file" xlink:type="simple">https://binary.pensoft.net/fig/1703763</uri></graphic></fig><p>Cephalic peaks absent in some specimens, present as small and pointed in others. Eyes large. Anterior pair of eyes larger than posterior, located laterally or dorsolaterally on widest part of prostomium. Palps thick, covered with six longitudinal rows of papillae, 4.5 × longer than prostomium, 2 × longer than lateral antennae (Fig. <xref ref-type="fig" rid="F21">21A</xref>). Antennal styles covered with dense filiform papillae; without spines. Tentacular cirri subequal; styles with dense filiform papillae; without spines. Styles of antennae, tentacular cirri abruptly tapering subdistally. Nuchal flap present on segment 2. Facial tubercle not examined.</p><p>Elytra 15 pairs on segments 2, 4, 5, 7, 9, 11, 13, 15, 17, 19, 21, 23, 26, 29, 32. Extra lobes on elytrophores absent. Elytra rounded to reniform; with fringe of filiform papillae on outer lateral margin, with distinct tuft of significantly longer papillae on mid-posterior margin (Fig. <xref ref-type="fig" rid="F21">21C, G</xref>). Numerous furcate microtubercles and rare, simple spines present on anterior and median parts of elytra. Macrotubercles cylindrical to slightly clavate, apically coronate with small branches with rounded tips, forming crenulate apex; located near posterior edge of elytra (Fig. <xref ref-type="fig" rid="F21">21B, G</xref>).</p><p>Dorsal tubercles without extra lobe. Cirrophores with extra lobe on one side (Fig. <xref ref-type="fig" rid="F21">21B</xref>). Dorsal cirri covered with numerous long filiform papillae, spines absent; abruptly tapering subdistally (Fig. <xref ref-type="fig" rid="F21">21D</xref>).</p><p>Nephridial papillae often inconspicuous ventrally, sometimes visible (Fig. <xref ref-type="fig" rid="F21">21E</xref>).</p><p>All notochaetae covered with small rows of spinules ending with truncate tips (Fig. <xref ref-type="fig" rid="F21">21F</xref>). All neurochaetae unidentate, covered with distinct rows of spinules, with long, bare, and slightly falcate tips.</p></tp:treatment-sec><tp:treatment-sec sec-type="Remarks"><title>Remarks.</title><p>The examined material of <italic><tp:taxon-name><tp:taxon-name-part taxon-name-part-type="genus" reg="Eunoe">Eunoe</tp:taxon-name-part> <tp:taxon-name-part taxon-name-part-type="species" reg="barbata">barbata</tp:taxon-name-part></tp:taxon-name></italic> agrees well the descriptions by <xref ref-type="bibr" rid="B65">Moore (1910)</xref>, <xref ref-type="bibr" rid="B44">Imajima and Hartman (1964)</xref>, and <xref ref-type="bibr" rid="B95">Uschakov (1982)</xref> in overall body size (≤ 41 mm), the number and arrangement of elytra (15 pairs), densely papillate antennostyles, tentacular, and dorsal cirrostyles, abruptly tapering subdistally, a long marginal fringe on elytra with a distinct tuft of longer papillae posteriorly, and the chaetal morphology, notochaetae with truncate tips; neurochaetae unidentate with a long, bare, slightly falcate tip. In addition, we document variation in the cephalic peaks, which are absent in some specimens but small and pointed in others, and clarify the elytral ornamentation by distinguishing the abundant furcate microtubercles from the macrotubercles, which are cylindrical to slightly clavate, apically coronate with rounded branch tips, and located along the posterior edge of the elytra. Earlier accounts described the elytral macrotubercles as knoblike, bearing on the summit two, three, or more stout, sharp points, sometimes surrounded by a raised ring (<xref ref-type="bibr" rid="B65">Moore 1910</xref>), as irregular, with pointed, minutely denticulated branches (<xref ref-type="bibr" rid="B44">Imajima and Hartman 1964</xref>), or as elongated spinules with a denticulate or stellate apex (<xref ref-type="bibr" rid="B95">Uschakov 1982</xref>). We also record the presence of extra lobes on cirrophores, the absence of extra lobes on elytrophores and dorsal tubercles, and the absence of spines on the antennostyles and cirrostyles.</p><p><xref ref-type="bibr" rid="B77">Pettibone (1954)</xref> synonymized <italic><tp:taxon-name><tp:taxon-name-part taxon-name-part-type="genus" reg="Eunoe">Eunoe</tp:taxon-name-part> <tp:taxon-name-part taxon-name-part-type="species" reg="barbata">barbata</tp:taxon-name-part></tp:taxon-name></italic> with <italic><tp:taxon-name><tp:taxon-name-part taxon-name-part-type="genus" reg="Eunoe">E.</tp:taxon-name-part> <tp:taxon-name-part taxon-name-part-type="species" reg="oerstedi">oerstedi</tp:taxon-name-part></tp:taxon-name></italic>. However, the species was treated as valid by <xref ref-type="bibr" rid="B44">Imajima and Hartman (1964)</xref>, <xref ref-type="bibr" rid="B95">Uschakov (1982)</xref>, and <xref ref-type="bibr" rid="B47">Jirkov (2001)</xref>. <xref ref-type="bibr" rid="B95">Uschakov (1982)</xref> disagreed with the synonymy proposed by <xref ref-type="bibr" rid="B77">Pettibone (1954)</xref> and stated that the specimens from Hokkaido, Japan, and Puget Sound, Washington, were in fact <italic><tp:taxon-name><tp:taxon-name-part taxon-name-part-type="genus" reg="Eunoe">E.</tp:taxon-name-part> <tp:taxon-name-part taxon-name-part-type="species" reg="barbata">barbata</tp:taxon-name-part></tp:taxon-name></italic>. We examined specimens from the western coast of the USA, identified by Pettibone as <italic><tp:taxon-name><tp:taxon-name-part taxon-name-part-type="genus" reg="Eunoe">E.</tp:taxon-name-part> <tp:taxon-name-part taxon-name-part-type="species" reg="oerstedi">oerstedi</tp:taxon-name-part></tp:taxon-name></italic> in 1954, and found them to belong to <italic><tp:taxon-name><tp:taxon-name-part taxon-name-part-type="genus" reg="Eunoe">E.</tp:taxon-name-part> <tp:taxon-name-part taxon-name-part-type="species" reg="barbata">barbata</tp:taxon-name-part></tp:taxon-name></italic>. Despite their close resemblance, these two species can be differentiated by the absence of spines on the antennostyles, tentacular, and dorsal cirrostyles, the presence of extra lobes on the cirrophores, and the truncate tips of notochaetae in <italic><tp:taxon-name><tp:taxon-name-part taxon-name-part-type="genus" reg="Eunoe">E.</tp:taxon-name-part> <tp:taxon-name-part taxon-name-part-type="species" reg="barbata">barbata</tp:taxon-name-part></tp:taxon-name></italic> (Fig. <xref ref-type="fig" rid="F21">21D, F</xref>) versus the presence of spines on the antennostyles, tentacular, and dorsal cirrostyles, the absence of extra lobes, and subacute tips of notochaetae in <italic><tp:taxon-name><tp:taxon-name-part taxon-name-part-type="genus" reg="Eunoe">E.</tp:taxon-name-part> <tp:taxon-name-part taxon-name-part-type="species" reg="oerstedi">oerstedi</tp:taxon-name-part></tp:taxon-name></italic> (<xref ref-type="bibr" rid="B95">Uschakov 1982</xref>). Additionally, the filiform papillae on the edge of the elytra of <italic><tp:taxon-name><tp:taxon-name-part taxon-name-part-type="genus" reg="Eunoe">E.</tp:taxon-name-part> <tp:taxon-name-part taxon-name-part-type="species" reg="barbata">barbata</tp:taxon-name-part></tp:taxon-name></italic> form a thick fringe with a prominent tuft of significantly longer papillae (Fig. <xref ref-type="fig" rid="F21">21C</xref>). Furthermore, papillae on the dorsal cirri are more numerous in <italic><tp:taxon-name><tp:taxon-name-part taxon-name-part-type="genus" reg="Eunoe">E.</tp:taxon-name-part> <tp:taxon-name-part taxon-name-part-type="species" reg="barbata">barbata</tp:taxon-name-part></tp:taxon-name></italic> than in <italic><tp:taxon-name><tp:taxon-name-part taxon-name-part-type="genus" reg="Eunoe">E.</tp:taxon-name-part> <tp:taxon-name-part taxon-name-part-type="species" reg="oerstedi">oerstedi</tp:taxon-name-part></tp:taxon-name></italic> and may appear as a white coating, likely due to detritus adhering to the papillae (Fig. <xref ref-type="fig" rid="F21">21D</xref>). These species can be further differentiated by their macrotubercles, which are cylindrical to slightly clavate and apically coronate with small rounded branches forming a crenulate apex in <italic><tp:taxon-name><tp:taxon-name-part taxon-name-part-type="genus" reg="Eunoe">E.</tp:taxon-name-part> <tp:taxon-name-part taxon-name-part-type="species" reg="barbata">barbata</tp:taxon-name-part></tp:taxon-name></italic>, whereas <italic><tp:taxon-name><tp:taxon-name-part taxon-name-part-type="genus" reg="Eunoe">E.</tp:taxon-name-part> <tp:taxon-name-part taxon-name-part-type="species" reg="oerstedi">oerstedi</tp:taxon-name-part></tp:taxon-name></italic> has “horn-like” macrotubercles that are broader at the base and bear few or no apical branches, although some overlap in shape may occur (Fig. <xref ref-type="fig" rid="F4">4C, G</xref>). <xref ref-type="bibr" rid="B95">Uschakov (1982)</xref> also pointed out the difference in the length of the median antenna style being shorter in <italic><tp:taxon-name><tp:taxon-name-part taxon-name-part-type="genus" reg="Eunoe">E.</tp:taxon-name-part> <tp:taxon-name-part taxon-name-part-type="species" reg="barbata">barbata</tp:taxon-name-part></tp:taxon-name></italic> than in <italic><tp:taxon-name><tp:taxon-name-part taxon-name-part-type="genus" reg="Eunoe">E.</tp:taxon-name-part> <tp:taxon-name-part taxon-name-part-type="species" reg="oerstedi">oerstedi</tp:taxon-name-part></tp:taxon-name></italic>. However, this character could not be evaluated consistently here because median antennae were missing in most examined specimens of <italic><tp:taxon-name><tp:taxon-name-part taxon-name-part-type="genus" reg="Eunoe">E.</tp:taxon-name-part> <tp:taxon-name-part taxon-name-part-type="species" reg="barbata">barbata</tp:taxon-name-part></tp:taxon-name></italic>, and in the few specimens with intact median antennae, the relative length overlapped with <italic><tp:taxon-name><tp:taxon-name-part taxon-name-part-type="genus" reg="Eunoe">E.</tp:taxon-name-part> <tp:taxon-name-part taxon-name-part-type="species" reg="oerstedi">oerstedi</tp:taxon-name-part></tp:taxon-name></italic>. While the morphological data suggest that <italic><tp:taxon-name><tp:taxon-name-part taxon-name-part-type="genus" reg="Eunoe">E.</tp:taxon-name-part> <tp:taxon-name-part taxon-name-part-type="species" reg="barbata">barbata</tp:taxon-name-part></tp:taxon-name></italic> is a valid species, molecular data are lacking to corroborate this conclusion.</p><p>We studied the specimen <named-content xmlns:xlink="http://www.w3.org/1999/xlink" content-type="dwc:institutional_code" xlink:title="Smithsonian Institution, National Museum of Natural History" xlink:href="https://scientific-collections.gbif.org/institution/586ee56e-b0fe-4dff-b7f9-aeb104f3308a" xlink:type="simple">USNM</named-content> 43580 (Strait of La Perouse, Sea of Okhotsk, North-West Pacific Ocean) identified as <italic><tp:taxon-name><tp:taxon-name-part taxon-name-part-type="genus" reg="Eunoe">E.</tp:taxon-name-part> <tp:taxon-name-part taxon-name-part-type="species" reg="barbata">barbata</tp:taxon-name-part></tp:taxon-name></italic> by Annenkova (Fig. <xref ref-type="fig" rid="F21">21H–J</xref>). This specimen exhibited dorsal cirri sparsely covered with filiform papillae with spines having an intermediate shape between <italic><tp:taxon-name><tp:taxon-name-part taxon-name-part-type="genus" reg="Eunoe">E.</tp:taxon-name-part> <tp:taxon-name-part taxon-name-part-type="species" reg="oerstedi">oerstedi</tp:taxon-name-part></tp:taxon-name></italic> and <italic><tp:taxon-name><tp:taxon-name-part taxon-name-part-type="genus" reg="Eunoe">E.</tp:taxon-name-part> <tp:taxon-name-part taxon-name-part-type="uncertainty-rank">cf.</tp:taxon-name-part> <tp:taxon-name-part taxon-name-part-type="species" reg="oerstedi">oerstedi</tp:taxon-name-part></tp:taxon-name></italic> CMC01, but the macrotubercles were more similar to those of <italic><tp:taxon-name><tp:taxon-name-part taxon-name-part-type="genus" reg="Eunoe">E.</tp:taxon-name-part> <tp:taxon-name-part taxon-name-part-type="species" reg="barbata">barbata</tp:taxon-name-part></tp:taxon-name></italic>, and <italic><tp:taxon-name><tp:taxon-name-part taxon-name-part-type="genus" reg="Eunoe">E.</tp:taxon-name-part> <tp:taxon-name-part taxon-name-part-type="uncertainty-rank">cf.</tp:taxon-name-part> <tp:taxon-name-part taxon-name-part-type="species" reg="oerstedi">oerstedi</tp:taxon-name-part></tp:taxon-name></italic> CMC01, and the tips of notochaetae were truncate. This suggests that the West Pacific specimens might represent a closely related but different species from <italic><tp:taxon-name><tp:taxon-name-part taxon-name-part-type="genus" reg="Eunoe">E.</tp:taxon-name-part> <tp:taxon-name-part taxon-name-part-type="species" reg="barbata">barbata</tp:taxon-name-part></tp:taxon-name></italic>, <italic><tp:taxon-name><tp:taxon-name-part taxon-name-part-type="genus" reg="Eunoe">E.</tp:taxon-name-part> <tp:taxon-name-part taxon-name-part-type="species" reg="oerstedi">oerstedi</tp:taxon-name-part></tp:taxon-name></italic>, and <italic><tp:taxon-name><tp:taxon-name-part taxon-name-part-type="genus" reg="Eunoe">E.</tp:taxon-name-part> <tp:taxon-name-part taxon-name-part-type="uncertainty-rank">cf.</tp:taxon-name-part> <tp:taxon-name-part taxon-name-part-type="species" reg="oerstedi">oerstedi</tp:taxon-name-part></tp:taxon-name></italic> CMC01. This requires further clarification with molecular data.</p></tp:treatment-sec><tp:treatment-sec sec-type="Distribution"><title>Distribution.</title><p>Based on morphological data and literature records (<xref ref-type="bibr" rid="B44">Imajima and Hartman 1964</xref>; <xref ref-type="bibr" rid="B95">Uschakov 1982</xref>), <italic><tp:taxon-name><tp:taxon-name-part taxon-name-part-type="genus" reg="Eunoe">Eunoe</tp:taxon-name-part> <tp:taxon-name-part taxon-name-part-type="species" reg="barbata">barbata</tp:taxon-name-part></tp:taxon-name></italic> occurs in the Eastern Pacific region from the Bering Sea to the coast of California. Depth range 0–180 m. It prefers pebbles and stones (<xref ref-type="bibr" rid="B95">Uschakov 1982</xref>).</p></tp:treatment-sec><tp:treatment-sec><!--Section generated to contain objects referenced in tp:taxon-treatment.--><fig id="F4" position="float" orientation="portrait"><object-id xmlns:xlink="http://www.w3.org/1999/xlink" content-type="doi" xlink:type="simple">10.3897/zookeys.1283.168195.figure4</object-id><object-id xmlns:xlink="http://www.w3.org/1999/xlink" content-type="arpha" xlink:type="simple">0AA7596F-6E37-5A46-8C2A-5745B6F72CEA</object-id><label>Figure 4.</label><caption><p>Typical elytral macrotubercles of <italic><tp:taxon-name><tp:taxon-name-part taxon-name-part-type="genus" reg="Eunoe">Eunoe</tp:taxon-name-part></tp:taxon-name></italic> sensu stricto (<bold>A–H</bold>) and <italic><tp:taxon-name><tp:taxon-name-part taxon-name-part-type="genus" reg="Eunoe">Eunoe</tp:taxon-name-part></tp:taxon-name></italic> sensu lato (<bold>I–J</bold>): <bold>A</bold>. <italic><tp:taxon-name><tp:taxon-name-part taxon-name-part-type="genus" reg="Eunoe">Eunoe</tp:taxon-name-part> <tp:taxon-name-part taxon-name-part-type="species" reg="nodosa">nodosa</tp:taxon-name-part></tp:taxon-name></italic>, apically arborescent macrotubercles (dichotomous branchlets) and semiglobose to cylindrical macrotubercles with nodular papillae on apex; <bold>B</bold>. <italic><tp:taxon-name><tp:taxon-name-part taxon-name-part-type="genus" reg="Eunoe">E.</tp:taxon-name-part> <tp:taxon-name-part taxon-name-part-type="species" reg="ciliata">ciliata</tp:taxon-name-part></tp:taxon-name></italic> comb. nov., semiglobose to cylindrical macrotubercles with nodular papillae on apex and conical macrotubercles with blunt, rounded tips; <bold>C</bold>. <italic><tp:taxon-name><tp:taxon-name-part taxon-name-part-type="genus" reg="Eunoe">E.</tp:taxon-name-part> <tp:taxon-name-part taxon-name-part-type="species" reg="oerstedi">oerstedi</tp:taxon-name-part></tp:taxon-name></italic>, apically arborescent macrotubercles (conical, non-dichotomous branchlets) and horn-like macrotubercles; <bold>D</bold>. <italic><tp:taxon-name><tp:taxon-name-part taxon-name-part-type="genus" reg="Eunoe">E.</tp:taxon-name-part> <tp:taxon-name-part taxon-name-part-type="uncertainty-rank">cf.</tp:taxon-name-part> <tp:taxon-name-part taxon-name-part-type="species" reg="oerstedi">oerstedi</tp:taxon-name-part></tp:taxon-name></italic> CMC01, cylindrical macrotubercles with flattened, crown-like tip with undulate margin (appearing as coronate discs in top view); <bold>E</bold>. <italic><tp:taxon-name><tp:taxon-name-part taxon-name-part-type="genus" reg="Eunoe">E.</tp:taxon-name-part> <tp:taxon-name-part taxon-name-part-type="species" reg="spinicirris">spinicirris</tp:taxon-name-part></tp:taxon-name></italic>, spines, occasionally bifid; <bold>F</bold>. <italic><tp:taxon-name><tp:taxon-name-part taxon-name-part-type="genus" reg="Eunoe">E.</tp:taxon-name-part> <tp:taxon-name-part taxon-name-part-type="species" reg="shirikishinai">shirikishinai</tp:taxon-name-part></tp:taxon-name></italic>, spiniform macrotubercles, including furcate forms, and simple spiniform macrotubercles; <bold>G</bold>. <italic><tp:taxon-name><tp:taxon-name-part taxon-name-part-type="genus" reg="Eunoe">E.</tp:taxon-name-part> <tp:taxon-name-part taxon-name-part-type="species" reg="barbata">barbata</tp:taxon-name-part></tp:taxon-name></italic>, cylindrical to slightly clavate macrotubercles, apically coronate with small branches with rounded tips, forming crenulate apex; <bold>H</bold>. <italic><tp:taxon-name><tp:taxon-name-part taxon-name-part-type="genus" reg="Eunoe">E.</tp:taxon-name-part> <tp:taxon-name-part taxon-name-part-type="species" reg="sentiformis">sentiformis</tp:taxon-name-part></tp:taxon-name></italic>, cylindrical macrotubercles, ending distally in rosette-shaped apex with strongly lobate margin and cylindrical macrotubercles with dentate crown at tip; <bold>I</bold>. <tp:taxon-name><tp:taxon-name-part taxon-name-part-type="genus" reg="Eunoe">E.</tp:taxon-name-part> <tp:taxon-name-part taxon-name-part-type="infraspecific-rank">s. l.</tp:taxon-name-part> <tp:taxon-name-part taxon-name-part-type="species" reg="depressa">depressa</tp:taxon-name-part></tp:taxon-name>, sessile, low mammilliform macrotubercles; <bold>J</bold>. <tp:taxon-name><tp:taxon-name-part taxon-name-part-type="genus" reg="Eunoe">E.</tp:taxon-name-part> <tp:taxon-name-part taxon-name-part-type="infraspecific-rank">s. l.</tp:taxon-name-part> <tp:taxon-name-part taxon-name-part-type="species" reg="senta">senta</tp:taxon-name-part></tp:taxon-name>, antler-like, long-branched macrotubercles with distally pointed branchlets.</p></caption><graphic xmlns:xlink="http://www.w3.org/1999/xlink" xlink:href="zookeys-1283-343_article-168195__-g004.jpg" id="oo_1703746.jpg" position="float" orientation="portrait" xlink:type="simple"><uri content-type="original_file" xlink:type="simple">https://binary.pensoft.net/fig/1703746</uri></graphic></fig></tp:treatment-sec><ref-list><ref id="B44"><mixed-citation xmlns:xlink="http://www.w3.org/1999/xlink" xlink:type="simple">Imajima M, Hartman O (1964) The polychaetous annelids of Japan. Occasional Papers of the Allan Hancock Foundation 26(1–2): 1–452. [issued in 2 parts] <ext-link xlink:href="http://digitallibrary.usc.edu/cdm/ref/collection/p15799coll82/id/18946" ext-link-type="uri" xlink:type="simple">http://digitallibrary.usc.edu/cdm/ref/collection/p15799coll82/id/18946</ext-link></mixed-citation></ref><ref id="B95"><mixed-citation xmlns:xlink="http://www.w3.org/1999/xlink" xlink:type="simple">Uschakov PV (1982) Polychaetes of the suborder <tp:taxon-name><tp:taxon-name-part taxon-name-part-type="suborder">Aphroditiformia</tp:taxon-name-part></tp:taxon-name> of the Arctic Ocean and the northwestern part of the Pacific. Families <tp:taxon-name><tp:taxon-name-part taxon-name-part-type="family">Aphroditidae</tp:taxon-name-part></tp:taxon-name> and <tp:taxon-name><tp:taxon-name-part taxon-name-part-type="family">Polynoidae</tp:taxon-name-part></tp:taxon-name>. Fauna of the USSR. Polychaetes 2(1): 1–271. [In Russian]</mixed-citation></ref><ref id="B47"><mixed-citation xmlns:xlink="http://www.w3.org/1999/xlink" xlink:type="simple">Jirkov IA (2001) <tp:taxon-name><tp:taxon-name-part taxon-name-part-type="class">Polychaeta</tp:taxon-name-part></tp:taxon-name> of the North Polar Basin. Yanus-K, Moscow, 632 pp. [In Russian]</mixed-citation></ref><ref id="B65"><mixed-citation xmlns:xlink="http://www.w3.org/1999/xlink" xlink:type="simple">Moore JP (1910) The polychaetous annelids dredged by the U.S.S. “Albatross” off the coast of Southern California in 1904: II. <tp:taxon-name><tp:taxon-name-part taxon-name-part-type="family">Polynoidae</tp:taxon-name-part></tp:taxon-name>, <tp:taxon-name><tp:taxon-name-part taxon-name-part-type="family">Aphroditidae</tp:taxon-name-part></tp:taxon-name> and Segaleonidae [sic, for <tp:taxon-name><tp:taxon-name-part taxon-name-part-type="family">Sigalionidae</tp:taxon-name-part></tp:taxon-name>]. Proceedings of the Academy of Natural Sciences of Philadelphia 62: 328–402. <ext-link xlink:href="https://biodiversitylibrary.org/page/5526353" ext-link-type="uri" xlink:type="simple">https://biodiversitylibrary.org/page/5526353</ext-link></mixed-citation></ref><ref id="B77"><mixed-citation xmlns:xlink="http://www.w3.org/1999/xlink" xlink:type="simple">Pettibone MH (1954) Marine polychaete worms from Point Barrow, Alaska, with additional records from the North Atlantic and North Pacific. Proceedings of the United States National Museum 103(3324): 203–356. <ext-link xlink:href="https://www.biodiversitylibrary.org/page/15697820" ext-link-type="uri" xlink:type="simple">https://www.biodiversitylibrary.org/page/15697820</ext-link></mixed-citation></ref></ref-list></tp:taxon-treatment>
