# Supplementary material for: Eunoe Malmgren, 1865 (Annelida, Polynoidae) in the Arctic, North Atlantic, and North Pacific: redescription of the type species and clarification of the genus boundaries
Source: Zookeys. 2026 Jul 1;1283:343–403. doi: 10.3897/zookeys.1283.168195 (PMC13347114; doi:10.3897/zookeys.1283.168195)
Supplement: Supplementary material 1 — Sampling data and PCR protocol [file zookeys-1283-343_article-168195__-s001.xlsx]

## Sheet: S1
Table S1. List of material used in this study with sampling information, museum numbers, voucher numbers, GenBank accession numbers, and BOLD BIN, Process and Sample IDs.
Species	original ID	Museum Number	Specimens	Preparation	Preservation	Field ID/ Extra info	Type status	Status	BOLD Process ID	BOLD Sample ID	BOLD BIN	COI	16S	ITS2	28S	Sourse of molecular data	Locality	Latitude	Longitude	Depth, m	Collectors	Collection Date	Site Code	Institution Storing	Comments
Molecular data
Eunoe nodosa		ZMBN 104861	1	Ethanol 96%	Ethanol 96%		Non-type	Specimen available	TODAH063-15	ZMBN_104861	BOLD:AAC7951	PZ510368					Norway	79.708	18.174	407		10-May-2015	UNIS 2015 stn 790	University of Bergen, Natural History Collections
Eunoe nodosa		ZMBN 104887	1	Ethanol 96%	Ethanol 96%	EN1	Non-type	Specimen available	TODAH089-15	ZMBN_104887	BOLD:AAC7951	PZ510375	PZ451275	PZ451196	PZ451241		Norway	79.118	11.083	110		08-May-2015	UNIS 2015 stn 781	University of Bergen, Natural History Collections
Eunoe nodosa		ZMBN 104896	1	Ethanol 96%	Ethanol 96%	EN2	Non-type	Specimen available	POLNB1993-16	ZMBN_104896	BOLD:AAC7951	PZ510320	PZ451248	PZ451171	PZ451204		Norway	72.1043	34.2902		MAREANO	05-Aug-2013	R1146-80, RP	University of Bergen, Natural History Collections
Eunoe nodosa		ZMBN 116524	1	Ethanol 96%	Ethanol 96%	EN7	Non-type	Specimen available	POLNB2211-17	ZMBN_116524	BOLD:AAC7951	PZ510328			PZ451208		Norway	72.5805	32.3837		MAREANO	03-Aug-2013	R1137-456, BT	University of Bergen, Natural History Collections
Eunoe nodosa		ZMBN 116525	1	Ethanol 96%	Ethanol 96%	EN5	Non-type	Specimen available	POLNB2212-17	ZMBN_116525	BOLD:AAC7951	PZ510377	PZ451277	PZ451198	PZ451243		Norway	65.9069	6.117		MAREANO	17-Jun-2013	R1094-440, BT	University of Bergen, Natural History Collections
Eunoe nodosa		ZMBN 120373	1	Ethanol 96%	Ethanol 96%		Non-type	Specimen available	POLNB2375-17	ZMBN_120373	BOLD:AAC7951	PZ510323					Norway	60.63231	4.63844	348	SponGES	01-May-2017	SponGES-KB-60	University of Bergen, Natural History Collections
Eunoe nodosa		ZMBN 120375	1	Ethanol 96%	Ethanol 96%	EN3	Non-type	Specimen available	POLNB2377-17	ZMBN_120375	BOLD:AAC7951	PZ510319			PZ451203		Norway	59.8708	4.70881	226	SponGES	30-Apr-2017	SponGES-KB-44	University of Bergen, Natural History Collections
Eunoe nodosa		ZMBN 108081	1	Ethanol 96%	Ethanol 96%	EN4	Non-type	Specimen available	POLNB2446-18	ZMBN_108081	BOLD:AAC7951	PZ510363	PZ451273	PZ451193	PZ451238		Norway	71.7768	33.5403	331	MAREANO	07-Aug-2013	R1165-461, BT	University of Bergen, Natural History Collections
Eunoe nodosa		ZMBN 114338	1	Ethanol 96%	Ethanol 96%		Non-type	Specimen available	POLNB2073-17	ZMBN_114338	BOLD:AAC7951	PZ510330					Sletvik	63.59465	9.50252		Sletvik2016	26-Oct-2016	NTNU stn 2016045	University of Bergen, Natural History Collections
Eunoe nodosa		ZMBN 116162	1	Ethanol 96%	Ethanol 96%	EN6	Non-type	Specimen available	POLNB2193-17	ZMBN_116162	BOLD:AAC7951	PZ510309	PZ451245	PZ451168	PZ451199		Norway	70.5825	30.9437		MAREANO	17-Aug-2013	R1218-471, BT	University of Bergen, Natural History Collections
Eunoe nodosa		ZMBN 150361	1	Ethanol 96%	Ethanol 96%	Eu29	Non-type	Specimen available	SCWO013-22	ZMBN150361	BOLD:AAC7951	PZ510342					Norwegian Sea	66.971	8.321	320	MAREANO	04-Sep-2015	R1579-555, BT	University of Bergen, University Museum of Bergen
Eunoe nodosa		ZMBN 150362	1	Ethanol 96%	Ethanol 96%	Eu31	Non-type	Specimen available	SCWO014-22	ZMBN150362	BOLD:AAC7951	PZ510338					Barents Sea	72.308	32.343	314	MAREANO	04-Aug-2013	R1139-457, BT	University of Bergen, University Museum of Bergen
Eunoe nodosa		ZMBN 150363	1	Ethanol 96%	Ethanol 96%	Eu32	Non-type	Specimen available	SCWO015-22	ZMBN150363	BOLD:AAC7951	PZ510343					Barents Sea	72.308	32.343	314	MAREANO	04-Aug-2013	R1139-457, BT	University of Bergen, University Museum of Bergen
Eunoe nodosa		ZMBN 150364	1	Ethanol 96%	Ethanol 96%	Eu33	Non-type	Specimen available	SCWO016-22	ZMBN150364	BOLD:AAC7951	PZ510331	PZ451266	PZ451188	PZ451230		Barents Sea	70.582	30.944	155	MAREANO	17-Aug-2013	1218-471, BT	University of Bergen, University Museum of Bergen
Eunoe nodosa		ZMBN 150365	1	Ethanol 96%	Ethanol 96%	Eu34	Non-type	Specimen available	SCWO017-22	ZMBN150365	BOLD:AAC7951	PZ510339					Barents Sea	70.582	30.944	155	MAREANO	17-Aug-2013	1218-471, BT	University of Bergen, University Museum of Bergen
Eunoe nodosa		ZMBN 150367	1	Ethanol 96%	Ethanol 96%	Eu36	Non-type	Specimen available	SCWO019-22	ZMBN150367	BOLD:AAC7951	PZ510367			PZ451218		Barents Sea	70.582	30.944	155	MAREANO	17-Aug-2013	1218-471, BT	University of Bergen, University Museum of Bergen
Eunoe nodosa		ZMBN 150368	1	Ethanol 96%	Ethanol 96%	Eu37	Non-type	Specimen available	SCWO020-22	ZMBN150368	BOLD:AAC7951	PZ510372	PZ451258	PZ451180	PZ451219		Barents Sea	70.582	30.944	155	MAREANO	17-Aug-2013	1218-471, BT	University of Bergen, University Museum of Bergen
Eunoe nodosa		ZMBN 150369	1	Ethanol 96%	Ethanol 96%	Eu38	Non-type	Specimen available	SCWO021-22	ZMBN150369	BOLD:AAC7951	PZ510324	PZ451265		PZ451229		Barents Sea	70.582	30.944	155	MAREANO	17-Aug-2013	1218-471, BT	University of Bergen, University Museum of Bergen
Eunoe nodosa		ZMBN 150370	1	Ethanol 96%	Ethanol 96%	Eu39	Non-type	Specimen available	SCWO022-22	ZMBN150370	BOLD:AAC7951	PZ510369					Barents Sea	71.909	33.449	219	MAREANO	07-Aug-2013	R1158-460, BT	University of Bergen, University Museum of Bergen
Eunoe nodosa		ZMBN 150371	1	Ethanol 96%	Ethanol 96%	Eu40	Non-type	Specimen available	SCWO023-22	ZMBN150371	BOLD:AAC7951	PZ510327					Barents Sea	71.909	33.449	219	MAREANO	07-Aug-2013	R1158-460, BT	University of Bergen, University Museum of Bergen
Eunoe nodosa		ZMBN 150372	1	Ethanol 96%	Ethanol 96%	Eu53	Non-type	Specimen available	SCWO024-22	ZMBN150372	BOLD:AAC7951	PZ510357					Norwegian Sea	63.392	7.277	187	MAREANO	04-Oct-2013	R916-481, BT	University of Bergen, University Museum of Bergen
Eunoe nodosa		ZMBN 150373	1	Ethanol 96%	Ethanol 96%	Eu54	Non-type	Specimen available	SCWO025-22	ZMBN150373	BOLD:AAC7951	PZ510352					Disco Island	69.288	-53.764	68	ForBio	23-Sep-2013	23.09.2013/07	University of Bergen, University Museum of Bergen
Eunoe nodosa		ZMBN 150374	1	Ethanol 96%	Ethanol 96%	Eu55	Non-type	Specimen available	SCWO026-22	ZMBN150374	BOLD:AAC7951	PZ510362					Barents Sea	78.064	26.044	219	ArcticSize	22-Nov-2017	stn 1768 AS17-149	University of Bergen, University Museum of Bergen
Eunoe nodosa		ZMBN 150375	1	Ethanol 96%	Ethanol 96%	Eu60	Non-type	Specimen available	SCWO027-22	ZMBN150375	BOLD:AAC7951	PZ510371					Barents Sea	70.302	31.317	208	MAREANO	18-Aug-2013	R1221-472, BT	University of Bergen, University Museum of Bergen
Eunoe nodosa		ZMBN 150376	1	Ethanol 96%	Ethanol 96%	Eu61	Non-type	Specimen available	SCWO028-22	ZMBN150376	BOLD:AAC7951	PZ510334	PZ451253	PZ451175	PZ451212		Barents Sea	70.302	31.317	208	MAREANO	18-Aug-2013	R1221-472, BT	University of Bergen, University Museum of Bergen
Eunoe nodosa		ZMBN 150377	1	Ethanol 96%	Ethanol 96%	Eu62	Non-type	Specimen available	SCWO029-22	ZMBN150377	BOLD:AAC7951	PZ510318	PZ451264	PZ451187	PZ451228		Barents Sea	70.857	32.514	249	MAREANO	11-Aug-2013	R1200-467, BT	University of Bergen, University Museum of Bergen
Eunoe nodosa		ZMBN 150378	1	Ethanol 96%	Ethanol 96%	Eu78	Non-type	Specimen available	SCWO030-22	ZMBN150378	BOLD:AAC7951	PZ510364					Norwegian Sea	74.991	15.709	487	MAREANO	12-Apr-2019	R1982-7, RP	University of Bergen, University Museum of Bergen
Eunoe nodosa		ZMBN 150379	1	Ethanol 96%	Ethanol 96%	Eu79	Non-type	Specimen available	SCWO031-22	ZMBN150379	BOLD:AAC7951	PZ510353					Norwegian Sea	74.991	15.709	487	MAREANO	12-Apr-2019	R1982-7, RP	University of Bergen, University Museum of Bergen
Eunoe nodosa		ZMBN 150380	1	Ethanol 96%	Ethanol 96%	Eu80	Non-type	Specimen available	SCWO032-22	ZMBN150380	BOLD:AAC7951	PZ510361					Norwegian Sea	74.991	15.709	487	MAREANO	12-Apr-2019	R1982-7, RP	University of Bergen, University Museum of Bergen
Eunoe nodosa		ZMBN 150381	1	Ethanol 96%	Ethanol 96%	Eu81	Non-type	Specimen available	SCWO033-22	ZMBN150381	BOLD:AAC7951	PZ510340					Norwegian Sea	74.991	15.709	487	MAREANO	12-Apr-2019	R1982-7, RP	University of Bergen, University Museum of Bergen
Eunoe nodosa		ZMBN 150382	1	Ethanol 96%	Ethanol 96%	Eu83	Non-type	Specimen available	SCWO034-22	ZMBN150382	BOLD:AAC7951	PZ510317					Barents Sea	79.827	30.47	127	MAREANO	18-Oct-2019	R2035-2090, GR	University of Bergen, University Museum of Bergen
Eunoe nodosa		ZMBN 150383	1	Ethanol 96%	Ethanol 96%	Eu84	Non-type	Specimen available	SCWO035-22	ZMBN150383	BOLD:AAC7951	PZ510341					Barents Sea	79.826	30.466	124	MAREANO	18-Oct-2019	R2035-12, RP	University of Bergen, University Museum of Bergen
Eunoe nodosa		ZMBN 150384	1	Ethanol 96%	Ethanol 96%	Eu85	Non-type	Specimen available	SCWO036-22	ZMBN150384	BOLD:AAC7951	PZ510346					Greenland Sea	79.091	11.091	67	MAREANO	26-Oct-2019	R2071-19, RP	University of Bergen, University Museum of Bergen
Eunoe nodosa		ZMBN 150385	1	Ethanol 96%	Ethanol 96%	Eu87	Non-type	Specimen available	SCWO037-22	ZMBN150385	BOLD:AAC7951	PZ510370		PZ451194	PZ451239		Norwegian Sea	74.998	15.698	501	MAREANO	12-Apr-2019	R1982-6, BT	University of Bergen, University Museum of Bergen
Eunoe nodosa		ZMBN 150386	1	Ethanol 96%	Ethanol 96%	Eu88	Non-type	Specimen available	SCWO038-22	ZMBN150386	BOLD:AAC7951	PZ510316	PZ451247	PZ451170	PZ451202		Norwegian Sea	74.998	15.698	501	MAREANO	12-Apr-2019	R1982-6, BT	University of Bergen, University Museum of Bergen
Eunoe nodosa		ZMBN 150387	1	Ethanol 96%	Ethanol 96%	Eu89	Non-type	Specimen available	SCWO039-22	ZMBN150387	BOLD:AAC7951	PZ510329			PZ451209		Norwegian Sea	74.998	15.698	501	MAREANO	12-Apr-2019	R1982-6, BT	University of Bergen, University Museum of Bergen
Eunoe nodosa		ZMBN 150388	1	Ethanol 96%	Ethanol 96%	Eu90	Non-type	Specimen available	SCWO040-22	ZMBN150388	BOLD:AAC7951	PZ510358					Greenland Sea	79.004	8.92	208	MAREANO	21-Oct-2019	R2039-13, RP	University of Bergen, University Museum of Bergen
Eunoe nodosa		ZMBN 150389	1	Ethanol 96%	Ethanol 96%	Eu94	Non-type	Specimen available	SCWO041-22	ZMBN150389	BOLD:AAC7951	PZ510313					Barents Sea	79.827	30.468	124	MAREANO	18-Oct-2019	R2035-13, BT	University of Bergen, University Museum of Bergen
Eunoe nodosa		ZMBN 150390	1	Ethanol 96%	Ethanol 96%	Eu95	Non-type	Specimen available	SCWO042-22	ZMBN150390	BOLD:AAC7951	PZ510326	PZ451250	PZ451172	PZ451207		Barents Sea	79.827	30.468	124	MAREANO	18-Oct-2019	R2035-13, BT	University of Bergen, University Museum of Bergen
Eunoe nodosa		ZMBN 150391	1	Ethanol 96%	Ethanol 96%	Eu96	Non-type	Specimen available	SCWO043-22	ZMBN150391	BOLD:AAC7951	PZ510366					Barents Sea	79.827	30.468	124	MAREANO	18-Oct-2019	R2035-13, BT	University of Bergen, University Museum of Bergen
Eunoe nodosa		ZMBN 150392	1	Ethanol 96%	Ethanol 96%	Eu97	Non-type	Specimen available	SCWO044-22	ZMBN150392	BOLD:AAC7951	PZ510374	PZ451274	PZ451195	PZ451240		Barents Sea	79.827	30.468	124	MAREANO	18-Oct-2019	R2035-13, BT	University of Bergen, University Museum of Bergen
Eunoe nodosa		ZMBN 150394	1	Ethanol 96%	Ethanol 96%	Eu99	Non-type	Specimen available	SCWO046-22	ZMBN150394	BOLD:AAC7951	PZ510354	PZ451271	PZ451192	PZ451236		Norwegian Sea	74.991	15.709	487	MAREANO	12-Apr-2019	R1982-7, RP	University of Bergen, University Museum of Bergen
Eunoe nodosa		INV 0002256	1	Ethanol 96%	Ethanol 96%	CD-48	Non-type	Specimen available	SCWO048-22	IORAS_BPB_ME_CD-48	BOLD:AAC7951	PZ510310	PZ451263	PZ451185	PZ451225		Laptev Sea	76.898	127.827	64	RV Akademik Mstyslav Keldysh , cruise72	28-Aug-2018	5953, TS	Russian Academy of Sciences, P. P. Shirshov Institute of Oceanology
Eunoe nodosa		INV 0002267	1	Ethanol 96%	Ethanol 96%	CD-65	Non-type	Specimen available	SCWO049-22	IORAS_BPB_ME_CD-65	BOLD:AAC7951	PZ510344	PZ451254	PZ451176	PZ451213		Laptev Sea	76.898	127.827	64	RV Akademik Mstyslav Keldysh , cruise73	28-Aug-2018	5953, TS	Russian Academy of Sciences, P. P. Shirshov Institute of Oceanology
Eunoe nodosa		INV 0002287	1	Ethanol 96%	Ethanol 96%	CD-66	Non-type	Specimen available	SCWO050-22	IORAS_BPB_ME_CD-66	BOLD:AAC7951	PZ510308	PZ451262	PZ451184	PZ451224		Laptev Sea	76.898	127.827	64	RV Akademik Mstyslav Keldysh , cruise74	28-Aug-2018	5953, TS	Russian Academy of Sciences, P. P. Shirshov Institute of Oceanology
Eunoe nodosa		INV 0002257	1	Ethanol 96%	Ethanol 96%	CD-67	Non-type	Specimen available	SCWO051-22	IORAS_BPB_ME_CD-67	BOLD:AAC7951	PZ510307	PZ451261	PZ451183	PZ451223		Laptev Sea	76.898	127.827	64	RV Akademik Mstyslav Keldysh , cruise75	28-Aug-2018	5953, TS	Russian Academy of Sciences, P. P. Shirshov Institute of Oceanology
Eunoe nodosa		INV 0000810	1	Ethanol 96%	Ethanol 96%	CD-74(2)=CD47	Non-type	Specimen available	SCWO052-22	IORAS_BPB_ME_CD-74(2)	BOLD:AAC7951	PZ510325	PZ451249		PZ451206		Laptev Sea	76.781	125.82	72	RV Akademik Mstyslav Keldysh , cruise76	26-Aug-2018	5947, TS	Russian Academy of Sciences, P. P. Shirshov Institute of Oceanology
Eunoe oerstedi		SMNH 2391	1		Alcohol (Ethanol)	EO1	Lectotype	Specimen available	SCWO073-26	SMNH_2391	BOLD:AGL8749	PZ435670	PZ524767	PZ520110	PZ515786		Svalbard, Hornsund	78.00	20.00	46	Leg. Swedish Arctic Exp 1861	1861		Swedish Museum of Natural History	Mud
Eunoe oerstedi		ZMBN 150359	1	Ethanol 96%	Ethanol 96%	Eu92	Non-type	Specimen available	SCWO011-22	ZMBN150359	BOLD:AGL8749	PZ510379	PZ451260	PZ451182	PZ451222		Greenland Sea	79.004	8.92	208	MAREANO	21-Oct-2019	R2039-13, RP	University of Bergen, University Museum of Bergen
Eunoe oerstedi		INV 0000811	1	Ethanol 96%	Ethanol 96%	CD-45	Non-type	Specimen available	SCWO047-22	IORAS_BPB_ME_CD-45	BOLD:AGL8749	PZ510356	PZ451256	PZ451178	PZ451215		Laptev Sea	76.898	127.827	64	RV Akademik Mstyslav Keldysh , cruise72	28-Aug-2018	5953, TS	Russian Academy of Sciences, P. P. Shirshov Institute of Oceanology
Eunoe oerstedi		ZMBN 159262	1	Ethanol 96%	Ethanol 96%	EO6	Non-type	Specimen available	SCWO056-24	ZMBN_159262	BOLD:AGL8749	PZ510332	PZ451251	PZ451173	PZ451210		Barents Sea	75.739	25.21	102	MAREANO	23-Sep-2021	R2778-69, RP	University of Bergen, Natural History Collections
Eunoe oerstedi		ZMBN 159264	1	Ethanol 96%	Ethanol 96%	EO13	Non-type	Specimen available	SCWO058-24	ZMBN_159264	BOLD:AGL8749	PZ510359			PZ451216		Barents Sea	75.736	25.224	103	MAREANO	23-Sep-2021	R2778-68, RP	University of Bergen, Natural History Collections
Eunoe oerstedi		ZMBN 159267	1	Ethanol 96%	Ethanol 96%	EU109	Non-type	Specimen available	SCWO061-24	ZMBN_159267	BOLD:AGL8749	PZ510336			PZ451234		Barents Sea	75.739	23.541	83	MAREANO	25-Sep-2021	R2797-73, RP	University of Bergen, Natural History Collections
Eunoe oerstedi		ZMBN 159268	1	Ethanol 96%	Ethanol 96%	EU110	Non-type	Specimen available	SCWO062-24	ZMBN_159268	BOLD:AGL8749	PZ510373			PZ451220		Barents Sea	75.739	23.541	83	MAREANO	25-Sep-2021	R2797-73, RP	University of Bergen, Natural History Collections
Eunoe oerstedi		ZMBN 159269	1	Ethanol 96%	Ethanol 96%	EO14	Non-type	Specimen available	SCWO063-24	ZMBN_159269	BOLD:AGL8749	PZ510314	PZ451246	PZ451169	PZ451201		Barents Sea	75.736	25.224	103	MAREANO	23-Sep-2021	R2778-68, RP	University of Bergen, Natural History Collections
Eunoe oerstedi		ZMBN 161425	1	Ethanol 96%	Ethanol 96%	EO10	Non-type	Specimen available	SCWO070-24	ZMBN_161425	BOLD:AGL8749	PZ510333	PZ451252	PZ451174	PZ451211		Barents Sea	75.73647	25.22426	104	MAREANO	23-Sep-2021	R2778-68, RP	University of Bergen, Natural History Collections
Eunoe oerstedi		NTNU-VM 78191	1	Ethanol 96%	Ethanol 96%	EO5	Non-type	Specimen available	HABFA571-20	NTNU-VM_78191	BOLD:AGL8749	PZ510349					Mageroysundet, Lafjorden, Gamneset	70.909	25.623	3	Sneglebuss	04-May-2019	NTNU 2019026	NTNU University Museum, Department of Natural History
Eunoe oerstedi		INV 0000809	1	Ethanol 96%	Ethanol 96%	EO15	Non-type	Specimen available	SCWO072-24	INV0000809	BOLD:AGL8749	PZ510311		PZ451186	PZ451226		Laptev Sea	76.898	127.827	64	RV Akademik Mstyslav Keldysh , cruise72	28-Aug-2018	5953, TS	Russian Academy of Sciences, P. P. Shirshov Institute of Oceanology
Eunoe oerstedi		INV 0000810	1	Ethanol 96%	Ethanol 96%	CD46	Non-type	Specimen available	SCWO069-24	INV0000810			PZ451269	PZ451190	PZ451233		Laptev Sea	76.898	127.827	64	RV Akademik Mstyslav Keldysh , cruise72	28-Aug-2018	5953, TS	Russian Academy of Sciences, P. P. Shirshov Institute of Oceanology
Eunoe oerstedi		ZMBN 161426	1	Ethanol 96%	Ethanol 96%	EO12	Non-type	Specimen available	SCWO071-24	ZMBN_161426		PZ510376	PZ451276	PZ451197	PZ451242		Barents Sea	75.73647	25.22426	104	MAREANO	23-Sep-2021	R2778-68, RP	University of Bergen, Natural History Collections
Eunoe oerstedi		ZMBN 159263	1	Ethanol 96%	Ethanol 96%	EO9	Non-type	Specimen available	SCWO057-24	ZMBN_159263			PZ451267	PZ451189	PZ451231		Barents Sea	75.736	25.224	103	MAREANO	23-Sep-2021	R2778-68, RP	University of Bergen, Natural History Collections
Eunoe oerstedi		ZMBN 159265	1	Ethanol 96%	Ethanol 96%	EU91	Non-type	Specimen available	SCWO059-24	ZMBN_159265					PZ451205		Greenland Sea	79.004	8.92	208	MAREANO	21-Oct-2019	R2039-13, RP	University of Bergen, Natural History Collections
Eunoe oerstedi		ZMBN 159266	1	Ethanol 96%	Ethanol 96%	EU101	Non-type	Specimen available	SCWO060-24	ZMBN_159266					PZ451200		Norwegian Sea	74.991	15.709	487	MAREANO	12-Apr-2019	R1982-7, RP	University of Bergen, Natural History Collections
Harmothoe globifera		ZMBN 159270	1	Ethanol 96%	Ethanol 96%	HG1	Non-type	Specimen available	SCWO064-24	ZMBN_159270			PZ451268		PZ451232		Norwegian Sea	73.816	7.519	717	CGB	20-Jun-2016	GS16A-06-ROV-01	University of Bergen, Natural History Collections
Harmothoe globifera		ZMBN 159271	1	Ethanol 96%	Ethanol 96%	HG2	Non-type	Specimen available	SCWO065-24	ZMBN_159271	BOLD:AAU4587	PZ510345	PZ451255	PZ451177	PZ451214		Norwegian Sea	73.816	7.519	717	CGB	20-Jun-2016	GS16A-06-ROV-01	University of Bergen, Natural History Collections
Harmothoe globifera		ZMBN 159272	1	Ethanol 96%	Ethanol 96%	HG3	Non-type	Specimen available	SCWO066-24	ZMBN_159272	BOLD:AAU4587	PZ510365					Norwegian Sea	73.769	7.627	1925	CGB	22-Jun-2016	GS16A-22-ROV-03	University of Bergen, Natural History Collections
Harmothoe globifera		ZMBN 159273	1	Ethanol 96%	Ethanol 96%	HG4	Non-type	Specimen available	SCWO067-24	ZMBN_159273					PZ451227		Norwegian Sea	71.589	21.375	330	MAREANO	01-Aug-2018	GS2018108-59-ROV-44	University of Bergen, Natural History Collections
Harmothoe globifera		ZMBN 159274	1	Ethanol 96%	Ethanol 96%	HG5	Non-type	Specimen available	SCWO068-24	ZMBN_159274	BOLD:AAU4587	PZ510355	PZ451272		PZ451237		Norwegian Sea	73.828	7.33	570	CGB	24-Jun-2016	GS16A-33-AGT-01	University of Bergen, Natural History Collections
Harmothoe rarispina		ZMBN 159261	1	Ethanol 96%	Ethanol 96%	HR2	Non-type	Specimen available	SCWO055-24	ZMBN_159261	BOLD:AAK5205	PZ510348	PZ451270	PZ451191	PZ451235		Barents Sea	75.736	23.541	83	MAREANO	25-Sep-2021	R2797-38, BT	University of Bergen, Natural History Collections
Harmothoe imbricata		ZMBN 159260	1	Ethanol 96%	Ethanol 96%	HI2	Non-type	Specimen available	SCWO054-24	ZMBN_159260	BOLD:AAB1625	PZ510360	PZ451257	PZ451179	PZ451217		Barents Sea	75.57	22.575	63	MAREANO	26-Sep-2021	R2803-39, BT	University of Bergen, Natural History Collections
Gattyana amondseni		ZMBN 104862	1	Ethanol 96%	Ethanol 96%	GA1	Non-type	Specimen available	TODAH064-15	ZMBN_104862	BOLD:AAG5099	PZ510335					Norway	73.215	34.321	205		09-Jun-2015	R1466-528, BT	University of Bergen, Natural History Collections
Outgroup
Sthenelais jeffreysi		ZMBN 159259	1	Ethanol 96%	Ethanol 96%	S2	Non-type	Specimen available	SCWO053-24	ZMBN_159259	BOLD:ACM1089	PZ510378	PZ451259	PZ451181	PZ451221		Norwegian Sea	65.249	6.715	307	MAREANO	16-Apr-2021	R2443-16, RP	University of Bergen, Natural History Collections
Public sequences
Harmothoe cf. Imbricata	Harmothoe imbricata spm_1		1			spm_1/GQ478931	Non-type		GBAN5731-14	GQ478931	BOLD:AAB1625	GQ478931				Nygren et al. 2011	Norway, Svalbard				F. Pleijel	03-Sep-2005
Harmothoe cf. bathydomus JMM-2022			1			ON526745	Non-type		GBMNF64432-22	ON526745	BOLD:ACI2280	ON526745	ON527873		ON527871	Maxwell et al. 2022	Spain	43.9	-6.25			2017-06-01
Harmothoe bathydomus		NHMUK:2012.11	1	Ethanol 80%	Ethanol 80%		Non-type		GBAN5140-13	JX119015	BOLD:ACI2280	JX119015				Shields et al. 2013	Mid-Atlantic ridge	48.73121667	-28.65011667	2620	Dr Helena Wiklund	2010-06-22		Natural History Museum UK, ZOO ( Zoology), Sub department: LS Annelida, other catalog numbers: NHMUK:ecatalogue:2342026
Gattyana cf cirrhosa	Gattyana cirrhosa Q005		1				Non-type		GBCIN19725-23	OP476463	BOLD:AAC0429	OP476463	OP477039		OP47675	Gonzalez et al 2023	Greenland
Gattyana cf cirrhosa	Gattyana cf. Cirrhosa BCG-2017 isolate KW422		1				Non-type				BOLD:AAC0429		KY823479		KY823462	Gonzalez et al 2018	Disko Island, Greenland
Eunoe nodosa	Eunoe_nodosa CMC02		1	Ethanol 70 or 90%	Ethanol 95%	NUNAV-0121	Non-type		CCPOL121-07	NUNAV-0121	BOLD:AAC7951	HQ024301				Carr et al. 2011	Thomas Lee Inlet	75.707	-88.286		Jeremy deWaard	2001-08-11		Senckenberg Research Institute and Natural History Museum
Eunoe nodosa	Eunoe nodosa CMC02		1	Ethanol 70 or 90%	Ethanol 95%	OM20	Non-type		BENTH002-08	OM20	BOLD:AAC7951	HM473736				Carr et al. 2011	Bering Strait, Alaska	66.175	-168.868	53	S. Mincks/B. Holladay	2007-08-05	C1	University of Alaska Fairbanks	scale worm #20
Eunoe nodosa	Eunoe nodosa CMC02		1	Ethanol 70 or 90%	Ethanol 95%	OM169	Non-type		BENTH145-08	OM169	BOLD:AAC7951	HM473737				Carr et al. 2011	Chukchi Sea, Alaska	70.815	-163.29	41	S. Mincks/B. Holladay	2007-08-11	C27	University of Alaska Fairbanks	scale from a scale worm
Eunoe nodosa	Eunoe nodosa CMC02		1	Ethanol 70 or 90%	Ethanol 95%	OM170	Non-type		BENTH146-08	OM170	BOLD:AAC7951	HM473738				Carr et al. 2011	Chukchi Sea, Alaska	70.815	-163.29	41	S. Mincks/B. Holladay	2007-08-11	C27	University of Alaska Fairbanks	tissue sample
Eunoe nodosa	Eunoe nodosa CMC02		1	Ethanol 70 or 90%	Ethanol 95%	OD12	Non-type		BENTH161-08	OD12	BOLD:AAC7951	HM473739				Carr et al. 2011	Chukchi Sea, Alaska	65.646	-168.412	53	S. Mincks/B. Holladay	2007-09-04	OD0710-01	University of Alaska Fairbanks	scale worm #1
Eunoe nodosa	Eunoe nodosa CMC02		1	Ethanol 70 or 90%	Ethanol 95%	OD150	Non-type		BENTH304-08	OD150	BOLD:AAC7951	HM473735				Carr et al. 2011	Chukchi Sea, Alaska	65.805	-168.574	57	S. Mincks/B. Holladay	2007-09-12	OD0710-37	University of Alaska Fairbanks
Eunoe nodosa	Eunoe nodosa		1			MT05605	Non-type		BNSB200-23	BNSB0200	BOLD:AAC7951						North Sea				Box L		Station 617	Senckenberg am Meer Wilhelmshaven, Department German Centre for Marine Biodiversity Research
Eunoe nodosa	Eunoe nodosa CMC01		1	Ethanol 70 or 90%	Ethanol 95%	NUNAV-0118	Non-type		CCPOL118-07	NUNAV-0118	BOLD:AAC7951	HQ024300				Carr et al. 2011	Devon Island, Thomas Lee Inlet	75.707	-88.286		Jeremy deWaard	2001-08-11		Senckenberg Research Institute and Natural History Museum	Dive
Eunoe nodosa	Eunoe nodosa CMC02		1	Ethanol 70 or 90%	Ethanol 95%	NUNAV-0261	Non-type		CCPOL261-08	NUNAV-0261	BOLD:AAC7951	HQ024302				Carr et al. 2011	Cornwallis Island	74.73	-95.07		M.Pasquali	2000-08-21		Centre for Biodiversity Genomics
Eunoe nodosa	Eunoe nodosa CMC02		1	Ethanol 70 or 90%	Ethanol 95%	NUNAV-0262	Non-type		CCPOL262-08	NUNAV-0262	BOLD:AAC7951	HQ024303				Carr et al. 2011	Resolute, Resolute Bay	74.684	-94.857		M. Pasqualli	1999-08-01		Senckenberg Research Institute and Natural History Museum	ScalM30
Eunoe nodosa	Eunoe nodosa CMC02		1	Ethanol 70 or 90%	Ethanol 95%	TBLABR-039	Non-type		LABBI039-09	TBLABR-039	BOLD:AAC7951	HQ023872				Carr et al. 2011	Saglek Fiord	58.481	-62.096	82	Tanya Brown	2008-08-05	site 155	Canadian Museum of Nature	scale worm (Harmothoe sp.?) On mud with rock dust, cobbles
Eunoe nodosa	Eunoe nodosa CMC02		1	Ethanol 70 or 90%	Ethanol 95%	TBLABR-059	Non-type		LABBI059-09	TBLABR-059	BOLD:AAC7951	HQ023873				Carr et al. 2011	Anaktalak Fiord	56.445	-62.118	8	Tanya Brown	2008-10-12	MS3	Canadian Museum of Nature	Harmothoe nodosa, mud with gravel
Eunoe nodosa	Eunoe uniseriata isolate ML5_5_EU1		1				Non-type				BOLD:AAC7951	MK390764
Eunoe nodosa	Eunoe nodosa		1				Non-type				BOLD:AAC7951	NC_060302	NC_060302
Eunoe cf. oerstedi CMC01	Eunoe oerstedi CMC01		1	Ethanol 70 or 90%	Ethanol 95%	OD13			BENTH162-08	OD13	BOLD:AAE4839	HM473740				Carr et al. 2011	Chukchi Sea, Alaska	65.646	-168.412	53	S. Mincks/B. Holladay	2007-09-04	OD0710-01	University of Alaska Fairbanks	scale worm #5
Eunoe cf. oerstedi CMC01	Eunoe oerstedi CMC01		1	Ethanol 70 or 90%	Ethanol 95%	OD87			BENTH235-08	OD87	BOLD:AAE4839	HM473741				Carr et al. 2011	Chukchi Sea, Alaska	65.732	-168.611	53	S. Mincks/B. Holladay	2007-09-12	OD0710-37	University of Alaska Fairbanks	scale worm w/ plain brown scales
Eunoe cf. oerstedi CMC01	Eunoe oerstedi CMC01		1	Ethanol 70 or 90%	Ethanol 95%	OD88			BENTH236-08	OD88	BOLD:AAE4839	HM473742				Carr et al. 2011	Chukchi Sea, Alaska	65.732	-168.611	53	S. Mincks/B. Holladay	2007-09-12	OD0710-37	University of Alaska Fairbanks	scale worm w/ plain brown scales
Eunoe cf. oerstedi CMC01	Eunoe oerstedi CMC01		1	Ethanol 70 or 90%	Ethanol 95%	OD91			BENTH239-08	OD91	BOLD:AAE4839	HM473743				Carr et al. 2011	Chukchi Sea, Alaska	65.805	-168.574	57	S. Mincks/B. Holladay	2007-09-12	OD0710-37	University of Alaska Fairbanks	scale worm w/ plain brown scales
Eunoe s.l. depressa	Eunoe depressa		1	Ethanol 70 or 90%	Ethanol 95%	OM122	Non-type		BENTH099-08	OM122	BOLD:AAE4888	HM473732				Carr et al. 2011	Chukchi Sea, Alaska	70.177	-166.227	42	S. Mincks/B. Holladay	2007-08-09	C17	University of Alaska Fairbanks	scale worm-Eunoe nodosa??
Eunoe s.l. depressa	Eunoe depressa		1	Ethanol 70 or 90%	Ethanol 95%	OM133	Non-type		BENTH110-08	OM133	BOLD:AAE4888	HM473733				Carr et al. 2011	Chukchi Sea, Alaska	70.662	-167.3	51	S. Mincks/B. Holladay	2007-08-10	C23	University of Alaska Fairbanks	scale worm--fleshy scales
Eunoe s.l. depressa	Eunoe depressa		1	Ethanol 70 or 90%	Ethanol 95%	OM134	Non-type		BENTH111-08	OM134	BOLD:AAE4888	HM473734				Carr et al. 2011	Chukchi Sea, Alaska	70.662	-167.3	51	S. Mincks/B. Holladay	2007-08-10	C23	University of Alaska Fairbanks	scale worm--fleshy scales
Eunoe s.l. depressa	Eunoe depressa		1	Ethanol 70 or 90%	Ethanol 95%	OD152	Non-type		BENTH306-08	OD152	BOLD:AAE4888	HM473731				Carr et al. 2011	N. Bering Sea, Alaska	64.494	-169.063	45	S. Mincks/B. Holladay	2007-09-15	OD0710-47	University of Alaska Fairbanks
Gattyana amondseni	Eunoe		1	Ethanol 70 or 90%	Ethanol 95%	D1-24Jul	Non-type		CCANN533-09	09PROBE-02039	BOLD:AAG5099	GU672336				Carr et al. 2011	Churchill	58.798	-94.15	23	C.Carr, J.Sones, P.Pierossi, N.Jeffery, D.McGeachy	2009-07-24		Centre for Biodiversity Genomics
Gattyana sp. (See comment)	Eunoe	11BIOAK-1345	1			L#11BIOAK-170	Non-type		KBPOL535-11	11BIOAK-1345	BOLD:AAG5099 (See comment)	MF121029					Alaska	59.562	-151.252	4	C.Carr, K.Layton	2011-05-19		Centre for Biodiversity Genomics	Mb contamination because looks like BOLD:AAG5103
Gattyana amondseni	Eunoe		1	Ethanol 70 or 90%	Ethanol 95%	BEST-28	Non-type		BEST028-08	BEST-28	BOLD:AAG5099	HM473788				Carr et al. 2011	Bering Sea	62.086	-172.83	59	Katrin Iken/Boris Sirenko	2008-04-12	Stn. SL8.25	University of Alaska Fairbanks
Gattyana amondseni	Eunoe		1	Ethanol 70 or 90%	Ethanol 95%	D1-24Jul	Non-type		CCANN544-09	09PROBE-01105	BOLD:AAG5099	GU672348				Carr et al. 2011	Churchill	58.798	-94.15	23	C.Carr, J.Sones, P.Pierossi, N.Jeffery, D.McGeachy	2009-07-24		Centre for Biodiversity Genomics	14 km E Churchill, Golf Balls Intertidal, off shore, Subtidal, mud
Gattyana sp. (See comment)	Eunoe	USNM:IZ:1523872	1			DUT_0585	Non-type		DUTCH281-19	DUT_0585	BOLD:AAG5099 (See comment)	MZ580720				O’Mahoney et al. 2021, direct submission to GenBank	Captains Bay: East of the North Pacific Fuel Dock	53.8606	-166.548	12	Gail Ashton Geoff Keel Michael O`Mahoney	2018-04-09		Smithsonian Institution National Museum of Natural History, Department of Invertebrate Zoology	It's written "2 specimens" on the label, but only 1 was in the jar. Is in BIN BOLD:AAG5099 (Mb Contamination, because looks like BOLD:AAG5103)
Gattyana amondseni	Eunoe	11BIOAK-1588	1			L#11BIOAK-165	Non-type		KBPOL754-11	11BIOAK-1588	BOLD:AAG5099	MF121623					Kasitsna Bay Dock	59.468	-151.553	1	C.Carr, K.Layton	2011-05-19		Centre for Biodiversity Genomics
Gattyana amondseni	KBPOL791_11_Eunoe_MF121462	11BIOAK-1625	1			L#11BIOAK-125	Non-type		KBPOL791-11	11BIOAK-1625	BOLD:AAG5099	MF121462					Katchemak Bay	59.493	-151.646	3	C.Carr, K.Layton	2011-05-15		Centre for Biodiversity Genomics
Eunoe sp. K40			1	Ethanol 96% or -80C		MT139452	Non-type		GBMND29788-21	MT139452	BOLD:AAG5106	MT139452				Cowart et al. 2022	France, French Southern and Antarctic Lands	-49.3219	69.5303			2010-01-01
Eunoe ciliata	Eunoe	USNM:IZ:1512583	1		Alcohol (Ethanol)		Non-type	Specimen available	ASGRD089-18	USNM_1512583	BOLD:AAI7035						Chukchi Sea, Alaska	66.5017	-168.959		Katrin Iken	2018-06-12		Smithsonian Institution National Museum of Natural History	Mixed tissue sample
Eunoe ciliata	Gattyana ciliata		1	Ethanol 70 or 90%	Ethanol 95%	OM172	Non-type		BENTH148-08	OM172	BOLD:AAI7035	HM473746				Carr et al. 2011	Chukchi Sea	70.815	-163.29	41	S. Mincks/B. Holladay	2007-08-11	C27	University of Alaska Fairbanks	FAO-67
Eunoe ciliata	Gattyana ciliata		1	Ethanol 70 or 90%	Ethanol 95%	OM171	Non-type		BENTH147-08	OM171	BOLD:AAI7035	HM473745				Carr et al. 2011	Chukchi Sea	70.815	-163.29	41	S. Mincks/B. Holladay	2007-08-11	C27	University of Alaska Fairbanks	FAO-67
Eunoe ciliata	Gattyana ciliata	USNM 1077218	1	Ethanol 96%	Ethanol 96%		Non-type	Specimen available			BOLD:AAZ8656	AY894312			DQ790035	Struck et al. 2005, 2007	San Juan Channel, WA, USA	48.570517	-123.037450			6 Aug 2002
Harmothoe globifera	Polynoidae		1			09BENTH113/GD 7	Non-type		BENTH604-11	09BENTH113	BOLD:AAU4587	BENTH604-11.COI-5P					Chukchi Sea			604	S.M. Hardy	2009-09-01	GD 7	University of Alaska Fairbanks	RU113, Otter trawl RNAlater 3197-3203
Harmothoe globifera			1			STA405	Non-type		CHONE166-11	AMPOL016	BOLD:AAU4587	CHONE166-11.COI-5P					Amundsen Gulf	70.63	-123.003	617	P. Archambault, A. Fontaine, V. Roy & F. Olivier	2010-10-08		Centre for Biodiversity Genomics
Harmothoe globifera		ZMBN 130954	1	Ethanol 96%	Ethanol 96%		Non-type		NBAAV253-19	ZMBN_130954	BOLD:AAU4587	PZ510322				University of Bergen, Natural History Collections	Norway	72.0094	15.2131	1258	H2DEEP 2009	2009-08-02	Dive-1	University of Bergen, Natural History Collections
Harmothoe globifera		ZMBN 104916	1	Ethanol 96%	Ethanol 96%		Non-type		POLNB2012-16	ZMBN_104916	BOLD:AAU4587	PZ510321				University of Bergen, Natural History Collections	Norway	70.4748	31.734		MAREANO	2014-04-17	R1225-112, RP	University of Bergen, Natural History Collections
Harmothoe globifera		ZMBN 116515	1	Ethanol 96%	Ethanol 96%		Non-type		POLNB2202-17	ZMBN_116515	BOLD:AAU4587	PZ510315				University of Bergen, Natural History Collections	Norway	70.7738	30.7812		MAREANO	2013-08-17	R1213-469, BT	University of Bergen, Natural History Collections
Harmothoe globifera		ZMBN 116519	1	Ethanol 96%	Ethanol 96%		Non-type		POLNB2206-17	ZMBN_116519	BOLD:AAU4587	PZ510337				University of Bergen, Natural History Collections	Norway	72.0992	33.7017		MAREANO	2013-08-05	R1150-459, BT	University of Bergen, Natural History Collections
Harmothoe globifera		ZMBN 108083	1	Ethanol 96%	Ethanol 96%		Non-type		POLNB2448-18	ZMBN_108083	BOLD:AAU4587	PZ510312				University of Bergen, Natural History Collections	Norway	65.9478	5.84231	608	MAREANO	2013-06-17	R1093-439, BT	University of Bergen, Natural History Collections
Harmothoe globifera		ZMBN 120503	1	Ethanol 96%	Ethanol 96%		Non-type		POLNB2473-18	ZMBN_120503	BOLD:AAU4587	PZ510350				University of Bergen, Natural History Collections	Norway	74.997	25.9995	208	MAREANO	2016-09-28	R1649-18, BT	University of Bergen, Natural History Collections
Harmothoe globifera		ZMBN 125403	1	Ethanol 96%	Ethanol 96%		Non-type		POLNB2697-18	ZMBN_125403	BOLD:AAU4587	PZ510347				University of Bergen, Natural History Collections	Norway	70.3515	8.7393	960	CGB 2011	2011-07-14	ROV 11C-68-ROV-13	University of Bergen, Natural History Collections
Harmothoe globifera		ZMBN 125424	1	Ethanol 96%	Ethanol 96%		Non-type		POLNB2702-18	ZMBN_125424	BOLD:AAU4587	PZ510351				University of Bergen, Natural History Collections	Norwegian Sea	71.297	5.774	520	CGB 2011	2011-06-16	ROV CGB 2011 Dive-05	University of Bergen, Natural History Collections
Harmothoe cf. fragilis	Eunoe nodosa	SMNH 118963	1	10% formaldehyde or 95% ethanol			Non-type		GBAN4866-13	JN852926	BOLD:AAY2076	JN852926	JN852892		JN852854	Norlinder et al. 2012	Norway				Erika Norlinder, Fredrik Pleijel
Harmothoe cf. fragilis	Harmothoe sp. P_5 NJ-2021		1	Ethanol 70%?	Ethanol 70%?	MW429798	Non-type		GBMNF756-22	MW429798	BOLD:AAY2076	MW429798	MW444672		MW444689	Jimi et al. 2021	the Kumano Sea, Mie, Japan?				Mie University; research cruise No. 1722?			National Museum of Nature and Science, Tsukuba (NSMT), or the Hokkaido University Museum (ICHUM)
Eunoe spinicirris			1	Ethanol 70 or 90%	Ethanol 95%	OD90	Non-type		BENTH238-08	OD90	BOLD:AAY3370	HM473744				Carr et al. 2011	Chukchi Sea, Alaska	65.805	-168.574	57	S. Mincks/B. Holladay	2007-09-12	OD0710-37	University of Alaska Fairbanks	scale worm w/ bright purple and green scales
Harmothoe cf. Imbricata (levis)	Harmothoe cf. Imbricata BCG-2017 isolate KW405		1	Ethanol 96%	Ethanol 96%		Non-type		GBAN9644-17	KY823496	BOLD:ABZ7769	KY823496	KY823481		KY823464	Gonzalez et al. 2018	Greenland	74.1685	-42.0757
Eunoe shirikishinai	Eunoe oerstedi	JX503009	1			JX503009	Non-type		GBAN4646-13	JX503009	BOLD:ACH9899	JX503009					South Korea	36.4024	127.762						Coordinates from country centroid
Eunoe shirikishinai	Eunoe-cf-oerstedi-P-8-NJ-2021		1	Ethanol 70%?	Ethanol 70%?	MW429800	Non-type		GBMNF750-22	MW429800	BOLD:ACH9899	MW429800	MW444675		MW444692	Jimi et al. 2021	the Kumano Sea, Mie, Japan?				Mie University; research cruise No. 1722?
Gattyana cirrhosa	Gattyana cirrhosa	SMNH 118965	1	10% formaldehyde or 95% ethanol			Non-type		GBAN4864-13	JN852928	BOLD:ACI0965	JN852928	JN852894		JN852856	Norlinder et al. 2012	Sweden				Erika Norlinder, Fredrik Pleijel			Swedish Museum of Natural History
Eunoe opalina			1	Ethanol 96% or -80C		MT138975	Non-type		GBMND29786-21	MT138975	BOLD:ACM0038	MT138975				Cowart et al. 2022	Antarctica	-74.6809	164.214			2014-01-01
Eunoe opalina			1	Ethanol 96% or -80C		MT138966	Non-type		GBMND29785-21	MT138966	BOLD:ACM0473	MT138966				Cowart et al. 2022	Antarctica	-63.0088	-58.5945			2014-01-01
Eunoe opalina			1	Ethanol 96% or -80C		MT138967	Non-type		GBMND29777-21	MT138967	BOLD:ACM0473	MT138967				Cowart et al. 2022	Antarctica	-62.4325	-56.2877			2014-01-01
Eunoe opalina			1	Ethanol 96% or -80C		MT138969	Non-type		GBMND29779-21	MT138969	BOLD:ACM0473	MT138969				Cowart et al. 2022	Antarctica	-62.4325	-56.2877			2014-01-01
Eunoe opalina			1	Ethanol 96% or -80C		MT138970	Non-type		GBMND29780-21	MT138970	BOLD:ACM0473	MT138970				Cowart et al. 2022	Antarctica	-62.4325	-56.2877			2014-01-01
Eunoe opalina			1	Ethanol 96% or -80C		MT138971	Non-type		GBMND29781-21	MT138971	BOLD:ACM0473	MT138971				Cowart et al. 2022	Antarctica	-62.4325	-56.2877			2014-01-01
Eunoe opalina			1	Ethanol 96% or -80C		MT138972	Non-type		GBMND29782-21	MT138972	BOLD:ACM0473	MT138972				Cowart et al. 2022	Antarctica	-62.4325	-56.2877			2014-01-01
Eunoe opalina			1	Ethanol 96% or -80C		MT138973	Non-type		GBMND29783-21	MT138973	BOLD:ACM0473	MT138973				Cowart et al. 2022	Antarctica	-62.4325	-56.2877			2014-01-01
Eunoe opalina			1	Ethanol 96% or -80C		MT138974	Non-type		GBMND29784-21	MT138974	BOLD:ACM0473	MT138974				Cowart et al. 2022	Antarctica	-62.4325	-56.2877			2014-01-01
Eunoe opalina			1	Ethanol 96% or -80C		MT138968	Non-type		GBMND29778-21	MT138968	BOLD:ACM0473	MT138968				Cowart et al. 2022	Antarctica	-62.4325	-56.2877			2014-01-01
Harmothoe cf. imbricata	Harmothoe sp. P_1 NJ-2021		1	Ethanol 70%?	Ethanol 70%?	MW429795	Non-type		GBMNF754-22	MW429795	BOLD:AEG8877	MW429795	MW444669		MW444686	Jimi et al. 2021	the Kumano Sea, Mie, Japan?				Mie University; research cruise No. 1722?			National Museum of Nature and Science, Tsukuba (NSMT), or the Hokkaido University Museum (ICHUM)
Eunoe sp. Pen23			1	Ethanol 96% or -80C		MT139412	Non-type		GBMND29789-21	MT139412	BOLD:AEH4805	MT139412	MT139849			Cowart et al. 2022	Antarctica	-62.8003	-57.0814			2013-01-01
Eunoe brunnea Pen19			1	Ethanol 96% or -80C		MT139309	Non-type		GBMND29774-21	MT139309	BOLD:AEH7148	MT139309	MT139775			Cowart et al. 2022	Antarctica	-63.8537	-55.6822			2013-01-01
Eunoe brunnea Pen20			1	Ethanol 96% or -80C		MT139310	Non-type		GBMND29772-21	MT139310	BOLD:AEH7148	MT139310	MT139776			Cowart et al. 2022	Antarctica	-63.0087	-58.5932			2013-01-01
Eunoe brunnea Pen21			1	Ethanol 96% or -80C		MT139311	Non-type		GBMND29769-21	MT139311	BOLD:AEH7148	MT139311	MT139777			Cowart et al. 2022	Antarctica	-62.8003	-57.0814			2013-01-01
Eunoe brunnea Pen25			1	Ethanol 96% or -80C		MT139312	Non-type		GBMND29770-21	MT139312	BOLD:AEH7148	MT139312				Cowart et al. 2022	Antarctica	-62.8003	-57.0814			2013-01-01
Eunoe			1	Ethanol 96% or -80C		MT139313	Non-type		GBMND29771-21	MT139313	BOLD:AEH7148	MT139313				Cowart et al. 2022	Antarctica	-62.9527	-58.239			2013-01-01
Eunoe brunnea Pen33			1	Ethanol 96% or -80C		MT139314	Non-type		GBMND29766-21	MT139314	BOLD:AEH7148	MT139314	MT139779			Cowart et al. 2022	Antarctica	-62.5633	-56.4552			2013-01-01
Eunoe brunnea Pen34			1	Ethanol 96% or -80C		MT139315	Non-type		GBMND29767-21	MT139315	BOLD:AEH7148	MT139315	MT139780			Cowart et al. 2022	Antarctica	-62.7439	-57.4444			2013-01-01
Eunoe brunnea Pen35			1	Ethanol 96% or -80C		MT139316	Non-type		GBMND29768-21	MT139316	BOLD:AEH7148	MT139316	MT139780			Cowart et al. 2022	Antarctica	-62.7439	-57.4444			2013-01-01
Eunoe brunnea Pen18			1	Ethanol 96% or -80C		MT139308	Non-type		GBMND29773-21	MT139308	BOLD:AEH7148	MT139308	MT139774			Cowart et al. 2022	Antarctica	-63.8537	-55.6822			2013-01-01
Eunoe brunnea TA2			1	Ethanol 96% or -80C		MT139306	Non-type		GBMND29775-21	MT139306	BOLD:AEH7148	MT139306	MT139773			Cowart et al. 2022	Antarctica	-66.661	140.008			2015-01-01
Eunoe brunnea TA94			1	Ethanol 96% or -80C		MT139307	Non-type		GBMND29776-21	MT139307	BOLD:AEH7148	MT139307				Cowart et al. 2022	Antarctica	-66.662	140.031			2011-01-01
Eunoe sp. K18			1	Ethanol 96% or -80C		MT138991	Non-type		GBMND29787-21	MT138991	BOLD:AEH7904	MT138991				Cowart et al. 2022	France, French Southern and Antarctic Lands	-48.8069	70.1624			2010-01-01
Eunoe sp. SA1			1	Ethanol 96% or -80C		MT138976	Non-type		GBMND29790-21	MT138976	BOLD:AEH7904	MT138976	MT139658			Cowart et al. 2022	Chile	-53.787	-70.974			2016-01-01
Eunoe sp. SA2			1	Ethanol 96% or -80C		MT138977	Non-type		GBMND29798-21	MT138977	BOLD:AEH7904	MT138977	MT139659			Cowart et al. 2022	Chile	-53.787	-70.974			2016-01-01
Eunoe sp. SA3			1	Ethanol 96% or -80C		MT138978	Non-type		GBMND29799-21	MT138978	BOLD:AEH7904	MT138978				Cowart et al. 2022	Chile	-53.787	-70.974			2016-01-01
Eunoe sp. SA5			1	Ethanol 96% or -80C		MT138979	Non-type		GBMND29800-21	MT138979	BOLD:AEH7904	MT138979	MT139660			Cowart et al. 2022	Chile	-53.787	-70.974			2016-01-01
Eunoe sp. SA6			1	Ethanol 96% or -80C		MT138980	Non-type		GBMND29801-21	MT138980	BOLD:AEH7904	MT138980	MT139661			Cowart et al. 2022	Chile	-53.787	-70.974			2016-01-01
Eunoe sp. SA7			1	Ethanol 96% or -80C		MT138981	Non-type		GBMND29802-21	MT138981	BOLD:AEH7904	MT138981	MT139662			Cowart et al. 2022	Chile	-53.787	-70.974			2016-01-01
Eunoe sp. SA8			1	Ethanol 96% or -80C		MT138982	Non-type		GBMND29803-21	MT138982	BOLD:AEH7904	MT138982	MT139663			Cowart et al. 2022	Chile	-53.787	-70.974			2016-01-01
Eunoe sp. SA9			1	Ethanol 96% or -80C		MT138983	Non-type		GBMND29804-21	MT138983	BOLD:AEH7904	MT138983	MT139664			Cowart et al. 2022	Chile	-53.787	-70.974			2016-01-01
Eunoe sp. SA10			1	Ethanol 96% or -80C		MT138984	Non-type		GBMND29791-21	MT138984	BOLD:AEH7904	MT138984	MT139665			Cowart et al. 2022	Chile	-53.787	-70.974			2016-01-01
Eunoe sp. SA11			1	Ethanol 96% or -80C		MT138985	Non-type		GBMND29792-21	MT138985	BOLD:AEH7904	MT138985	MT139666			Cowart et al. 2022	Chile	-53.787	-70.974			2016-01-01
Eunoe sp. SA12			1	Ethanol 96% or -80C		MT138986	Non-type		GBMND29793-21	MT138986	BOLD:AEH7904	MT138986				Cowart et al. 2022	Chile	-53.787	-70.974			2016-01-01
Eunoe sp. SA13			1	Ethanol 96% or -80C		MT138987	Non-type		GBMND29794-21	MT138987	BOLD:AEH7904	MT138987				Cowart et al. 2022	Chile	-53.787	-70.974			2016-01-01
Eunoe sp. SA14			1	Ethanol 96% or -80C		MT138988	Non-type		GBMND29795-21	MT138988	BOLD:AEH7904	MT138988				Cowart et al. 2022	Chile	-53.787	-70.974			2016-01-01
Eunoe sp. SA15			1	Ethanol 96% or -80C		MT138989	Non-type		GBMND29796-21	MT138989	BOLD:AEH7904	MT138989				Cowart et al. 2022	Chile	-53.787	-70.974			2016-01-01
Eunoe sp. SA16			1	Ethanol 96% or -80C		MT138990	Non-type		GBMND29797-21	MT138990	BOLD:AEH7904	MT138990				Cowart et al. 2022	Chile	-53.787	-70.974			2016-01-01
Eunoe issunboushi	Eunoe sp. n. NJ-2021 (Eunoe issunboushi_unpaired)		1	Ethanol 70%?	Ethanol 70%?	MW429792	Non-type		GBMNF751-22	MW429792	BOLD:AES9405	MW429792				Jimi et al. 2021	the Kumano Sea, Mie, Japan? Type locality: 34.019444, 136.386111				Mie University; research cruise No. 1722?			National Museum of Nature and Science, Tsukuba (NSMT), or the Hokkaido University Museum (ICHUM)
Eunoe issunboushi	Eunoe sp. n. NJ-2021 (Eunoe issunboushi_small)		1	Ethanol 70%?	Ethanol 70%?	MW429793	Non-type		GBMNF752-22	MW429793	BOLD:AES9405	MW429793				Jimi et al. 2021	the Kumano Sea, Mie, Japan? Type locality: 34.019444, 136.386112				Mie University; research cruise No. 1722?			National Museum of Nature and Science, Tsukuba (NSMT), or the Hokkaido University Museum (ICHUM)
Eunoe issunboushi	Eunoe sp. n. NJ-2021 (Eunoe issunboushi_large)		1	Ethanol 70%?	Ethanol 70%?	MW429794	Non-type		GBMNF753-22	MW429794	BOLD:AES9405	MW429794	MW444668		MW444685	Jimi et al. 2021	the Kumano Sea, Mie, Japan? Type locality: 34.019444, 136.386113				Mie University; research cruise No. 1722?			National Museum of Nature and Science, Tsukuba (NSMT), or the Hokkaido University Museum (ICHUM)
Harmothoe sp.	Harmothoe sp. P_3 NJ-2021		1	Ethanol 70%?	Ethanol 70%?	MW429796	Non-type		GBMNF755-22	MW429796	BOLD:AEU3160	MW429796	MW444670		MW444687	Jimi et al. 2021	the Kumano Sea, Mie, Japan?				Mie University; research cruise No. 1722?			National Museum of Nature and Science, Tsukuba (NSMT), or the Hokkaido University Museum (ICHUM)
Harmothoe sp.	Harmothoe sp. P_6 NJ-2021		1	Ethanol 70%?	Ethanol 70%?	MW429799	Non-type		GBMNF757-22	MW429799	BOLD:AEU3160	MW429799	MW444673		MW444690	Jimi et al. 2021	the Kumano Sea, Mie, Japan?				Mie University; research cruise No. 1722?			National Museum of Nature and Science, Tsukuba (NSMT), or the Hokkaido University Museum (ICHUM)
Eunoe oerstedi	Eunoe oerstedi CMC02		1	Ethanol 70 or 90%	Ethanol 95%	HUNTSPOL0376	Non-type		NBPOL376-08	HUNTSPOL0376	BOLD:AGL8749	HQ024019				Carr et al. 2011	New Brunswick, St. Andrews, Passamaquoddy Bay	44.986	-67.032	20	Erin Corstorphine	2008-08-07		Senckenberg Research Institute and Natural History Museum
Eunoe oerstedi	Eunoe oerstedi CMC02		1	Ethanol 70 or 90%	Ethanol 95%	HUNTSPOL0386	Non-type		NBPOL386-08	HUNTSPOL0386	BOLD:AGL8749	HQ024020				Carr et al. 2011	New Brunswick, St. Andrews, Passamaquoddy Bay	45.007	-67.042	10	Erin Corstorphine	2008-08-14		Senckenberg Research Institute and Natural History Museum
Harmothoe rarispina CMC03	Eunoe	BIOUG06397-H02	1			BBAY004-2HZ	Non-type		BBAY093-13	BIOUG06397-H02	BOLD:AAB7625	MG423350					Gulf of St. Lawrence, Bonne Bay fjord, Neddies Harbour	49.522	-57.88		Adriana Radulovici	2012-06-02		Centre for Biodiversity Genomics	intertidal: mud flat with boulders and seaweeds
Harmothoe rarispina CMC01	Harmothoe rarispina KW406		1	Ethanol 96%		KY657659	Non-type		GBAN9042-17	KY657659	BOLD:AAK5205	KY657659	KY657641		KY657624	Gonzalez et al. 2017	Disko Island, Greenland	74.1685	-42.0757
Cladopolynoe sandersi (Pettibone, 1985)		SMNH 118960	1	Ethanol 70%			Non-type		GBAN4869-13	JN852923	BOLD:ACH8317	JN852923	JN852889		JN852851	Norlinder et al. 2012	Juande Fuca Ridge				Fredrik Pleijel			Swedish Museum of Natural History
Harmothoe impar		SMNH 118968	1	Ethanol 70%			Non-type		GBAN4862-13	JN852930	BOLD:AAY5847	JN852930	JN852897		JN852859	Norlinder et al. 2012	Sweden				Erika Norlinder, Fredrik Pleijel			Swedish Museum of Natural History
Harmothoe glabra		SMNH 118967	1	Ethanol 70%			Non-type		GBAN4863-13	JN852929	BOLD:ACI2279	JN852929	JN852896		JN852858	Norlinder et al. 2012	England				Andy Mackie, Erika Norlinder, Fredrik Pleijel			Swedish Museum of Natural History
Halosydna brevisetosa		SMNH 118966	1	Ethanol 70%			Non-type						JN852895		JN852857	Norlinder et al. 2012	California				Greg Rouse, Fredrik Pleijel			Swedish Museum of Natural History
Halosydna brevisetosa		USNM 1077219	1	Ethanol 70% or -80C			Non-type					AY894313				Struck et al. 2005	Munlo Cove, Griffin Bay, WA, USA	48.4919	-123.018					Smithsonian Institution National Museum of Natural History, Department of Invertebrate Zoology
Hyperhalosydna striata		SMNH 118971	1	Ethanol 70%			Non-type		GBAN4860-13	JN852932	BOLD:ACH7518	JN852932	JN852900		JN852831	Norlinder et al. 2012	Japan				Eijiroh Nishi, Fredrik Pleijel			Swedish Museum of Natural History
Hermenia verruculosa		SMNH 118970	1	Ethanol 70%			Non-type		GBAN4861-13	JN852931	BOLD:ACH7519	JN852931	JN852899		JN852861	Norlinder et al. 2012	Belize				Greg Rouse, Fredrik Pleijel			Swedish Museum of Natural History
Gastrolepidia clavigera		SMNH 118964	1	Ethanol 70%			Non-type		GBAN4865-13	JN852927	BOLD:AAG5093	JN852927	JN852893		JN852855	Norlinder et al. 2012	Papua New Guinea				Erika Norlinder, Fredrik Pleijel			Swedish Museum of Natural History
Lepidasthenia elegans		SMNH 118973	1	Ethanol 70%			Non-type		GBAN4859-13	JN852933	BOLD:ACH4780	JN852933	JN852901		JN852863	Norlinder et al. 2012	France				Greg Rouse, Fredrik Pleijel			Swedish Museum of Natural History
Lepidonotus clava		SMNH 118974	1	Ethanol 70%			Non-type		GBAN4858-13	JN852934	BOLD:AAY7885	JN852934	JN852902		JN852864	Norlinder et al. 2012	England				Andy Mackie, Erika Norlinder, Fredrik Pleijel			Swedish Museum of Natural History
Malmgrenia mcintoshi		SMNH 118976	1	Ethanol 70%			Non-type		GBAN4857-13	JN852935	BOLD:ACH4833	JN852935	JN852904		JN852866	Norlinder et al. 2012	Sweden				Erika Norlinder, Fredrik Pleijel			Swedish Museum of Natural History
Neopolynoe paradoxa		SMNH 118978	1	Ethanol 70%			Non-type		GBAN4855-13	JN852937	BOLD:ACH7517	JN852937	JN852906		JN852868	Norlinder et al. 2012	Norway				Erika Norlinder, Fredrik Pleijel			Swedish Museum of Natural History
Paradyte crinoidicola		SMNH 118979	1	Ethanol 70%			Non-type		GBAN4854-13	JN852938		JN852938	JN852907		JN852869	Norlinder et al. 2012	Papua New Guinea				Erika Norlinder, Fredrik Pleijel			Swedish Museum of Natural History
Polynoe scolopendrina		SMNH 118981	1	Ethanol 70%			Non-type		GBAN4852-13	JN852940	BOLD:ACH5413	JN852940	JN852909		JN852870	Norlinder et al. 2012	England				Erika Norlinder, Fredrik Pleijel			Swedish Museum of Natural History
Thermiphione sp.		SMNH 118982	1	Ethanol 70%			Non-type		GBAN4870-13	JN852922	BOLD:ACH7516	JN852922	JN852887		JN852849	Norlinder et al. 2012	Fiji, Lau Basin				Greg Rouse, Fredrik Pleijel			Swedish Museum of Natural History
Thormora jukesii		SMNH 118983	1	Ethanol 70%			Non-type		GBAN4851-13	JN852941	BOLD:ACI1959	JN852941	JN852910		JN852871	Norlinder et al. 2012	Japan				Eijiroh Nishi, Fredrik Pleijel			Swedish Museum of Natural History
Eunoe albacauda	Eunoe sp. al IB-2024	AM W.53092	1	Ethanol	Ethanol		Holotype		GBAAM16526-25	PQ360819	BOLD:AFB5767	PQ360819	PQ368179		PQ368229	Murray et al. 2025	Tasman Sea	-41.199	148.775	1127 to 1188	RV “Investigator” voyage IN2018_V06	2018-12-17	IN2018_V06_184	Australian Museum
Eunoe albacauda	Eunoe sp. al IB-2024	AM W.54254	1	Ethanol	Ethanol		Paratype		GBAAM16540-25	PQ360820	BOLD:AFB5767	PQ360820	PQ368180		PQ368232	Murray et al. 2025	Tasman Sea	-41.199	148.775	1127 to 1188	RV “Investigator” voyage IN2018_V06	2018-12-17	IN2018_V06_184	Australian Museum
Eunoe albacauda	Eunoe sp. al IB-2024	AM W.54255	1	Ethanol	Ethanol		Paratype		GBAAM16383-25	PQ360821	BOLD:AFB5767	PQ360821	PQ368181		PQ368230	Murray et al. 2025	Tasman Sea	-41.199	148.775	1127 to 1188	RV “Investigator” voyage IN2018_V06	2018-12-17	IN2018_V06_184	Australian Museum
Eunoe albacauda	Eunoe sp. al IB-2024	AM W.54256	1	Ethanol	Ethanol		Paratype		GBAAM16381-25	PQ360822	BOLD:AFB5767	PQ360822	PQ368182		PQ368231	Murray et al. 2025	Tasman Sea	-41.199	148.775	1127 to 1188	RV “Investigator” voyage IN2018_V06	2018-12-17	IN2018_V06_184	Australian Museum
Eunoe apicolata	Eunoe sp. ap IB-2024	AM W.52005	21	Ethanol	Ethanol		Paratype		GBAAO9899-25	PQ360824	BOLD:AHD5383	PQ360824	PQ368184		PQ368238	Murray et al. 2025	Bass Strait	-39.422	149.604	4150 to 4170	RV “Investigator” voyage IN2017_V03	2017-05-23	IN2017_V03_031	Australian Museum
Eunoe benhami	Eunoe sp. b IB-2024	AM W.53618	1	Ethanol	Ethanol		Non-type		GBAAO9869-25	PQ360825	BOLD:AHD5384	PQ360825	PQ368186		PQ368221	Murray et al. 2025	Bass Strait	-39.462	-149.276	2692 to 2760	RV “Investigator” voyage IN2017_V03	2017-05-22	IN2017_V03_022	Australian Museum
Eunoe benhami	Eunoe sp. b IB-2024	AM W.53876	1	Ethanol	Ethanol		Non-type		GBAAO9889-25	PQ360826	BOLD:AHD5384	PQ360826	PQ368187		PQ368222	Murray et al. 2025	Bass Strait	-39.462	-149.276	2692 to 2760	RV “Investigator” voyage IN2017_V03	2017-05-22	IN2017_V03_022	Australian Museum
Eunoe benhami	Eunoe sp. b IB-2024	AM W.51463	4	Ethanol	Ethanol		Non-type		GBAAO9901-25	PQ360827	BOLD:AHD5384	PQ360827	PQ368188		PQ368220	Murray et al. 2025	Bass Strait	-39.462	-149.276	2692 to 2760	RV “Investigator” voyage IN2017_V03	2017-05-22	IN2017_V03_022	Australian Museum
Eunoe benhami	Eunoe sp. b IB-2024	AM W.53877	1	Ethanol	Ethanol		Non-type		GBAAO9863-25	PQ360828	BOLD:AHD5384	PQ360828	PQ368189		PQ368223	Murray et al. 2025		-39.462	-149.276	2692 to 2760	RV “Investigator” voyage IN2017_V03	2017-05-22	IN2017_V03_022	Australian Museum
Eunoe danmurrayi	Eunoe sp. d IB-2024	AM W.54253	1	Ethanol	Ethanol		Paratype		GBAAM16434-25	PQ360830	BOLD:AGX8357	PQ360830	PQ368191		PQ368224	Murray et al. 2025	Tasman Sea	-41.199	148.775	1127 to 1188	RV “Investigator” voyage IN2018_V06	2018-12-17	IN2018_V06_184	Australian Museum
Eunoe leiotentaculata		AM W.51793	100	Ethanol	Ethanol		Non-type		GBAAM16382-25	PQ360832	BOLD:AAA4725	PQ360832	PQ368193		PQ368236	Murray et al. 2025	Tasman Sea	-41.199	148.775	1127 to 1188	RV “Investigator” voyage IN2018_V06	2018-12-17	IN2018_V06_184	Australian Museum
Eunoe leiotentaculata		AM W.53090	50	Ethanol	Ethanol		Non-type		GBAAM16445-25	PQ360833	BOLD:AAY4955	PQ360833	PQ368194		PQ368233	Murray et al. 2025	Tasman Sea	-41.199	148.775	1127 to 1188	RV “Investigator” voyage IN2018_V06	2018-12-17	IN2018_V06_184	Australian Museum
Eunoe leiotentaculata		NMV F271041	1	Ethanol 95%	Ethanol 95%		Non-type		GBAAM16399-25	PQ360834	BOLD:AAA4725	PQ360834	PQ368196		PQ368235	Murray et al. 2025	Great Australian Bight	-33.0601	131.06	1020	RV “Investigator” voyage IN2015_C02	2015-12-09	IN2015_C02_196	Museums Victoria Collections
Eunoe leiotentaculata		NMV F271042	1	Ethanol 95%	Ethanol 95%		Non-type		GBAAM16452-25	PQ360835	BOLD:AAA4725	PQ360835	PQ368197		PQ368234	Murray et al. 2025	Great Australian Bight	-33.0601	131.06	1020	RV “Investigator” voyage IN2015_C02	2015-12-09	IN2015_C02_196	Museums Victoria Collections
Harmothoe australis		AM W.51465	1	Ethanol	Ethanol		Non-type		GBAAO9832-25	PQ360836	BOLD:AHD4669	PQ360836	PQ368198		PQ368237	Murray et al. 2025	Central Eastern Commonwealth Marine Reserves	-30.0977	153.899	2429 to 2518	RV “Investigator” voyage IN2017_V03	2017-06-05	IN2017_V03_086	Australian Museum
Harmothoe longipalpa		AM W.51464	1	Ethanol	Ethanol		Non-type		GBAAO9859-25	PQ360837	BOLD:AHC9719	PQ360837	PQ368200		PQ368227	Murray et al. 2025	Freycinet Commonwealth Marine Reserves	-41.6255	149.552	4022 to 4052	RV “Investigator” voyage IN2017_V03	2017-05-18	IN2017_V03_006	Australian Museum
Harmothoe paxtoni		NMV F271045	1	Ethanol 95%	Ethanol 95%		Non-type		GBAAO9893-25	PQ360838	BOLD:AHD4668	PQ360838	PQ368201		PQ368217	Murray et al. 2025	Great Australian Bight	-34.7317	131.842	1319 to 1342	RV “Investigator” voyage IN2015_C01	2015-11-22	IN2015_C01_108	Museums Victoria Collections
Harmothoe paxtoni		NMV F271046	1	Ethanol 95%	Ethanol 95%		Non-type		GBAAO9903-25	PQ360839	BOLD:AHD4668	PQ360839	PQ368202		PQ368218	Murray et al. 2025	Great Australian Bight	-34.7317	131.842	1319 to 1342	RV “Investigator” voyage IN2015_C01	2015-11-22	IN2015_C01_108	Museums Victoria Collections
Harmothoe paxtoni		NMV F271047	1	Ethanol 95%	Ethanol 95%		Non-type		GBAAO9914-25	PQ360840	BOLD:AHD4668	PQ360840	PQ368203		PQ368219	Murray et al. 2025	Great Australian Bight	-34.7317	131.842	1319 to 1342	RV “Investigator” voyage IN2015_C01	2015-11-22	IN2015_C01_108	Museums Victoria Collections
Harmothoe paxtoni		NMV F271044	1	Ethanol 95%	Ethanol 95%		Non-type		GBAAO9902-25	PQ360841	BOLD:AHD4668	PQ360841	PQ368204		PQ368228	Murray et al. 2025	Great Australian Bight	-34.7317	131.842	1319 to 1342	RV “Investigator” voyage IN2015_C01	2015-11-22	IN2015_C01_108	Museums Victoria Collections
Harmothoe torbeni		AM W.53100	14	Ethanol	Ethanol		Non-type		GBAAO9841-25	PQ360842	BOLD:AHC9718	PQ360842	PQ368205		PQ368225	Murray et al. 2025	Tasman Sea	-41.199	148.775	1127 to 1188	RV “Investigator” voyage IN2018_V06	2018-12-17	IN2018_V06_184	Australian Museum
Harmothoe torbeni		NMV F271048	1	Ethanol 95%	Ethanol 95%		Non-type		GBAAO9836-25	PQ360843	BOLD:AHC9718	PQ360843	PQ368206		PQ368226	Murray et al. 2025	Great Australian Bight	-34.7317	131.842	1319 to 1342	RV “Investigator” voyage IN2015_C01	2015-11-22	IN2015_C01_108	Museums Victoria Collections
Morphological data
Gattyana cirrhosa		ZMBN 117341	1		Ethanol 96%	GC_5	Non-type	Specimen available	POLNB2329-17	ZMBN_117341	BOLD:ACI0965						Sognesjoen, south of Nesoyna	61.0295	4.90512	358	Sognefjordprosjektet, BIO	2015-07-14	HM2015-07-12RP	University of Bergen, University Museum of Bergen
Gattyana cirrhosa		ZMBN 126064	1		Ethanol 96%	GC_6	Non-type	Specimen available	POLNB2700-18	ZMBN_126064	BOLD:ACI0965						Norway	58.8286	10.5771	148	BIOSKAG 2	2009-05-17	BS48-82	University of Bergen, University Museum of Bergen
Gattyana cf cirrhosa		ZMBN 130148	1		Ethanol 96%	GN_2	Non-type	Specimen available	HABFA592-20	ZMBN_130148	BOLD:AAC0429						Norway	79.828	10.848	30.67	UNIS 2019	2019-08-18	UNIS 2019 stn 1029	University of Bergen, University Museum of Bergen
Gattyana cf cirrhosa		ZMBN 136834	1		Ethanol 96%	GN_3	Non-type	Specimen available	HABFA642-20	ZMBN_136834	BOLD:AAC0429						Bjornoya vest	74.723	18.956	99.08	MAREANO	2019-04-08	R1942-3, RP	University of Bergen, University Museum of Bergen
Gattyana cf cirrhosa		ZMBN 126075	1		Ethanol 96%	GN_4	Non-type	Specimen available	POLNB2773-18	ZMBN_126075	BOLD:AAC0429						Norway	79.5671	10.9889	104	UNIS 2007	2007-08-30	UNIS 2007 stn 98	University of Bergen, University Museum of Bergen
Harmothoe fragilis		USNM 17148	1		Alcohol (Ethanol)		Holotype	Specimen available									California, Channel Islands, Santa Catalina Island			278 to 296	United States Fish Commission	11 Apr 1904	4413	Smithsonian Institution National Museum of Natural History
Eunoe barbata ?	Eunoe oerstedi Malmgren, 1865	USNM 31409	1		Alcohol (Ethanol)		Non-type	Specimen available									Alaska	67.7217	-164.92	27	Tibbs, J.	31 Jul 1960	HUGH SMITH NO. 57	Smithsonian Institution National Museum of Natural History
Eunoe barbata Moore, 1910		USNM 17291	1		Alcohol (Ethanol)		Paratype	Specimen available									California, Monterey Bay, Santa Cruz			18	United States Fish Commission	19 May 1904	4496	Smithsonian Institution National Museum of Natural History
Eunoe barbata Moore, 1910	Eunoe oerstedi Malmgren, 1865	USNM 25185	1		Alcohol (Ethanol)		Non-type	Specimen available									Washington, Double Bluff	47.9729	-122.551	60	Pettibone, M. H.	16 Jul 1938		Smithsonian Institution National Museum of Natural History
Eunoe barbata Moore, 1910	Eunoe oerstedi Malmgren, 1865	USNM 25186	2		Alcohol (Ethanol)		Non-type	Specimen available									Washington, East Upright Channel	48.553	-122.917		Pettibone, M. H.	30 Jun 1940		Smithsonian Institution National Museum of Natural History	kelp, Ulva, mud, shell
Eunoe barbata Moore, 1910	Eunoe oerstedi Malmgren, 1865	USNM 25187	1		Alcohol (Ethanol)		Non-type	Specimen available									Washington, Strait Of Juan De Fuca, off Dungeness Spit, Port Angeles	48.3291	-124.144		Pettibone, M. H.	30 Jul 1940		Smithsonian Institution National Museum of Natural History
Eunoe barbata Moore, 1910	Eunoe oerstedi Malmgren, 1865	USNM 25188	1		Alcohol (Ethanol)		Non-type	Specimen available									Washington, San Juan Islands, Washington Sound, San Juan Channel, Turn Island	48.6006	-122.962		Pettibone, M. H.	7 Jul 1940		Smithsonian Institution National Museum of Natural History
Eunoe barbata Moore, 1910	Eunoe oerstedi Malmgren, 1865	USNM 25189	2		Alcohol (Ethanol)		Non-type	Specimen available									Washington, Off John's Island			46 to 91	Pettibone, M. H.	27 Jun 1938		Smithsonian Institution National Museum of Natural History
Eunoe barbata Moore, 1910	Eunoe oerstedi Malmgren, 1865	USNM 25190	4		Alcohol (Ethanol)		Non-type	Specimen available									Washington, Middle Bank between Cattle Point, San Juan Island, and Race Rocks			29	Pettibone, M. H.	16 Aug 1938		Smithsonian Institution National Museum of Natural History
Eunoe barbata Moore, 1910	Eunoe oerstedi Malmgren, 1865	USNM 25191	3		Alcohol (Ethanol)		Non-type	Specimen available									Washington, off and north Bush Point, Whidbey Island	48.2833	-122.667	20 to 60	Pettibone, M. H.	1938 to 1940 (16 JUL 1936, 01 AUG 1940)		Smithsonian Institution National Museum of Natural History
Eunoe barbata Moore, 1910	Eunoe oerstedi Malmgren, 1865	USNM 25192	2		Alcohol (Ethanol)		Non-type	Specimen available									Washington, Between Crane and Cliff Island; Between Crane and Shaw Island			29 to 38	Pettibone, M. H.	18 Jul 1936 to 25 Jul 1936 (July 25, 1939; June 18, 1936)		Smithsonian Institution National Museum of Natural History
Eunoe barbata Moore, 1910	Eunoe oerstedi Malmgren, 1865	USNM 25193	1		Alcohol (Ethanol)		Non-type	Specimen available									Washington, Off Crane Island			33 to 37	Pettibone, M. H.			Smithsonian Institution National Museum of Natural History
Eunoe barbata Moore, 1910	Eunoe oerstedi Malmgren, 1865	USNM 25194	1		Alcohol (Ethanol)		Non-type	Specimen available									Washington, Strait Of Juan De Fuca, Neah Bay, Off Neah Bay			55	Pettibone, M. H.	7 Jul 1940		Smithsonian Institution National Museum of Natural History
Eunoe barbata Moore, 1910	Eunoe oerstedi Malmgren, 1865	USNM 25195	1		Alcohol (Ethanol)		Non-type	Specimen available									California, Fort Bragg	39.4457	-123.805		Hubbs, C. L.	17 Dec 1922		Smithsonian Institution National Museum of Natural History
Eunoe barbata Moore, 1910	Eunoe oerstedi Malmgren, 1865	USNM 25196	3		Alcohol (Ethanol)		Non-type	Specimen available									Washington, San Juan Islands, Washington Sound, Wasp Passage, Between Crane + Shaw Islands			20 to 29	Pettibone, M. H.	7 Jul 1938		Smithsonian Institution National Museum of Natural History
Eunoe barbata Moore, 1910	Eunoe oerstedi Malmgren, 1865	USNM 25197	1		Alcohol (Ethanol)		Non-type	Specimen available									Washington, San Juan Islands, Brown Island				Pettibone, M. H.	4 Aug 1940		Smithsonian Institution National Museum of Natural History
Eunoe barbata Moore, 1910	Eunoe oerstedi Malmgren, 1865	USNM 25198	1		Alcohol (Ethanol)		Non-type	Specimen available									Washington, San Juan Islands, San Juan Island, San Juan Channel, Near Cantilever Pier			73 to 84	Pettibone, M. H.	15 Jul 1940		Smithsonian Institution National Museum of Natural History	Modiolus and mud
Eunoe barbata Moore, 1910	Eunoe oerstedi Malmgren, 1865	USNM 25199	1		Alcohol (Ethanol)		Non-type	Specimen available									Washington, San Juan Islands, Waldron Island, NW Waldron Island			73	Pettibone, M. H.	6 Aug 1940		Smithsonian Institution National Museum of Natural History	shell
Eunoe barbata Moore, 1910	Eunoe oerstedi Malmgren, 1865	USNM 25200	1		Alcohol (Ethanol)		Non-type	Specimen available									Washington, San Juan Islands, Lopez Island, Flat Point, Off Flat Point				Pettibone, M. H.	16 Aug 1936		Smithsonian Institution National Museum of Natural History
Eunoe barbata Moore, 1910	Eunoe oerstedi Malmgren, 1865	USNM 25201	2		Alcohol (Ethanol)		Non-type	Specimen available									Washington, Puget Sound, Near Port Townsend	47.6042	-122.431	64	Pettibone, M. H.	8 Aug 1938		Smithsonian Institution National Museum of Natural History
Eunoe barbata Moore, 1910	Eunoe oerstedi Malmgren, 1865	USNM 25202	4		Alcohol (Ethanol)		Non-type	Specimen available									Washington, Strait Of Juan De Fuca, Neah Bay, Crescent Bay				Pettibone, M. H.	29 Aug 1940		Smithsonian Institution National Museum of Natural History
Eunoe barbata Moore, 1910	Eunoe oerstedi Malmgren, 1865	USNM 25203	3		Alcohol (Ethanol)		Non-type	Specimen available									Washington, Puget Sound, Whidbey Island, Off Lake Hancock			46 to 73	Pettibone, M. H.	1938 (01 JUL 1938, 02 AUG 1938)		Smithsonian Institution National Museum of Natural History
Eunoe barbata Moore, 1910	Eunoe oerstedi Malmgren, 1865	USNM 25204	3		Alcohol (Ethanol)		Non-type	Specimen available									Washington Sound, San Juan Islands, Lopez Island, off and 1 mile south of Flat Point	48.5362	-122.919		Pettibone, M. H.	15 Jul 1938 to 8 Aug 1940 (15 JUL 1938, 08 AUG 1940)		Smithsonian Institution National Museum of Natural History
Eunoe barbata Moore, 1910	Eunoe oerstedi Malmgren, 1865	USNM 25205	4		Alcohol (Ethanol)		Non-type	Specimen available									Washington, off Foulweather Bluff, Puget Sound			29 to 110	Pettibone, M. H.	1936 to 1938 (June 28, 1936; July 1, 1938; Oct. 16, 1938)		Smithsonian Institution National Museum of Natural History	shelly
Eunoe barbata Moore, 1910	Eunoe oerstedi Malmgren, 1865	USNM 25207	18		Alcohol (Ethanol)		Non-type	Specimen available									Washington, San Juan Archipelago	48.5801	-122.937		Pettibone, M. H.			Smithsonian Institution National Museum of Natural History
Eunoe barbata Moore, 1910		USNM 43580	1		Alcohol (Ethanol)		Non-type	Specimen available									Sea of Okhotsk			56		1915		Smithsonian Institution National Museum of Natural History
Eunoe cf. oerstedi CMC01	Eunoe cf. oerstedi Malmgren, 1865	USNM 30014	9		Alcohol (Ethanol)		Non-type	Specimen available									West Black Hill			18	Weber	27 Jul 1957		Smithsonian Institution National Museum of Natural History
Eunoe cf. oerstedi CMC01	Eunoe oerstedi Malmgren, 1865	USNM 31410	1		Alcohol (Ethanol)		Non-type	Specimen available									Alaska	65.6117	-168.75	0 to 23	Tibbs, J.	30 Jul 1960	HUGH SMITH NO. 54	Smithsonian Institution National Museum of Natural History
Eunoe cf. oerstedi Malmgren, 1865		USNM 97536	2		Alcohol (Ethanol)		Non-type	Specimen available									Arctic Ocean	66.475	-57.067	581 to 610	University of Maine	17 Aug 1968	28-D	Smithsonian Institution National Museum of Natural History
Eunoe cf. oerstedi Malmgren, 1865		USNM 97537	3		Alcohol (Ethanol)		Non-type	Specimen available									Arctic Ocean	64.9	-53.63	79 to 85	University of Maine	18 Aug 1968	29-G	Smithsonian Institution National Museum of Natural History
Eunoe ciliata (Moore, 1902)	Gattyana ciliata Moore, 1902	USNM 32241	1		Alcohol (Ethanol)		Non-type	Specimen available									Washington, Puget Sound, Fox Island, Off Point Gibson	47.6042	-122.431	20 to 37	Pettibone, M. H.	2 Aug 1938		Smithsonian Institution National Museum of Natural History
Eunoe ciliata (Moore, 1902)	Gattyana ciliata Moore, 1902	USNM 43590	1		Alcohol (Ethanol)		Non-type	Specimen available									Okhotsk Sea					1918		Smithsonian Institution National Museum of Natural History
Eunoe ciliata (Moore, 1902)	Gattyana ciliata Moore, 1902	USNM 5596	1		Alcohol (Ethanol)		Non-type	Specimen available									Alaska, Shelikof Strait, Kodiak Island, Uyak Bay, Harvester Island			135 to 146	United States Fish Commission	14 Aug 1903	4289	Smithsonian Institution National Museum of Natural History
Eunoe clarki Pettibone, 1951		USNM 21984	1		Alcohol (Ethanol)		Holotype	Specimen available									Alaska, Point Barrow, Base Of Point	71.38	-156.48		Macgintie, G. E.	17 Oct 1949		Smithsonian Institution National Museum of Natural History
Eunoe depressa Moore, 1905		USNM 5517	1		Alcohol (Ethanol)		Holotype	Specimen available									Alaska, Alexander Archipelago, Chichagof Island, Icy Strait, Dundas Bay			15.5 to 18	United States Fish Commission	24 Jul 1903	4261	Smithsonian Institution National Museum of Natural History
Eunoe depressa Moore, 1905		USNM 5590	1		Alcohol (Ethanol)		Paratype	Specimen available									Alaska, Afognak Island, Afognak Bay			26 to 35	United States Fish Commission	3 Aug 1903	4270	Smithsonian Institution National Museum of Natural History
Eunoe depressa Moore, 1905	Gattyana sp.	USNM 1512664	1		Alcohol (Ethanol)		Non-type	Specimen available									Alaska	69.032	-167.926		Iken, K.	16 Jun 2018	CL2	Smithsonian Institution National Museum of Natural History
Eunoe depressa Moore, 1905		USNM 1714992	1		Alcohol (Ethanol)		Non-type	Specimen available									Alaska, Pribilof Islands, St. Paul Island, northeast of	57.7	-167.2	64	Smithsonian Oceanographic Sorting Center	9 Jul 1979	187	Smithsonian Institution National Museum of Natural History
Eunoe depressa Moore, 1905		USNM 1714994	1		Alcohol (Ethanol)		Non-type	Specimen available									Alaska	58	-170.25	71	Smithsonian Oceanographic Sorting Center	10 Jul 1979	194	Smithsonian Institution National Museum of Natural History
Eunoe depressa Moore, 1905		USNM 1714997	1		Alcohol (Ethanol)		Non-type	Specimen available									Alaska, Pribilof Islands, St. Paul Island, northeast of	57.63	-165.82	60	Smithsonian Oceanographic Sorting Center	8 Jul 1979	185	Smithsonian Institution National Museum of Natural History
Eunoe depressa Moore, 1905		USNM 1715001	1		Alcohol (Ethanol):Dry, 3/6/199-		Non-type	Specimen available									Alaska	58	-169.02	68	Smithsonian Oceanographic Sorting Center	9 Jul 1979	190	Smithsonian Institution National Museum of Natural History
Eunoe depressa Moore, 1905		USNM 1715005	1		Alcohol (Ethanol)		Non-type	Specimen available									Alaska, Pribilof Islands, St. Paul Island, northeast of	57.98	-167.78	64	Smithsonian Oceanographic Sorting Center	9 Jul 1979	188	Smithsonian Institution National Museum of Natural History
Eunoe nodosa (M. Sars, 1861)		ZMBN 2093	1		Alcohol (Ethanol)		Non-type	Specimen available									Tromsø	74.2	17.6333333333333		Dr.D.C.Danielssen			University of Bergen, University Museum of Bergen
Eunoe nodosa (M. Sars, 1861)		ZMBN 16875	1		Alcohol (Ethanol)		Non-type	Specimen available												200-215	"Michael Sars"	24.07.1905	"M.S." 1905 st. 72	University of Bergen, University Museum of Bergen
Eunoe nodosa (M. Sars, 1861)		ZMBN 18472	1		Alcohol (Ethanol)		Non-type	Specimen available									Hordaland, Bergen				Koren			University of Bergen, University Museum of Bergen
Eunoe nodosa (M. Sars, 1861)		ZMBN 18473	1		Alcohol (Ethanol)		Non-type	Specimen available									Troms, Malangen			100-200	Nordgaard	14.04.1899		University of Bergen, University Museum of Bergen
Eunoe nodosa (M. Sars, 1861)		ZMBN 18480	1		Alcohol (Ethanol)		Non-type	Specimen available									Nordland, Henningsværstraumen, Vågan			20-40	Nordgaard	13.02.1899		University of Bergen, University Museum of Bergen
Eunoe nodosa (M. Sars, 1861)		ZMBN 24936	1		Alcohol (Ethanol)		Non-type	Specimen available												100	"Michael Sars"	08.08.1900	"M.S." 1900 st. 25	University of Bergen, University Museum of Bergen
Eunoe nodosa (M. Sars, 1861)		ZMBN 24955	1		Alcohol (Ethanol)		Non-type	Specimen available									nær Jan Mayen	74.25	20	100-150	"Michael Sars"	08-09.08.1900	"M.S." 1900 st. 26	University of Bergen, University Museum of Bergen
Eunoe nodosa (M. Sars, 1861)		ZMBN 24956	1		Alcohol (Ethanol)		Non-type	Specimen available									22/4 mil SE for Bjørnøya			130	"Michael Sars"	23.07.1901	"M.S." 1901 st. 83	University of Bergen, University Museum of Bergen
Eunoe nodosa (M. Sars, 1861)		ZMBN 24982	1		Alcohol (Ethanol)		Non-type	Specimen available									Green Harbour, Spitsbergen	60.8666666666667	0.6	140	"Michael Sars"	26.07.1901	"M.S." 1901 st. 87	University of Bergen, University Museum of Bergen
Eunoe nodosa (M. Sars, 1861)		ZMBN 24996	1		Alcohol (Ethanol)		Non-type	Specimen available									Near Faroe Islands	62.291667	-4.950000	130	"Michael Sars"	27.06.1906	"M.S." 1906 st. 289	University of Bergen, University Museum of Bergen
Eunoe nodosa (M. Sars, 1861)		ZMBN 25193	1		Alcohol (Ethanol)		Non-type	Specimen available									Norwegian Sea	59.5833333333333	1.5	265	"Michael Sars"	06.07.1902	"M.S." 1902 st. 45	University of Bergen, University Museum of Bergen
Eunoe nodosa (M. Sars, 1861)		ZMBN 25194	1		Alcohol (Ethanol)		Non-type	Specimen available												110	"Michael Sars"	27.08.1904	"M.S." 1904 st. 351	University of Bergen, University Museum of Bergen
Eunoe nodosa (M. Sars, 1861)		ZMBN 25195	1		Alcohol (Ethanol)		Non-type	Specimen available									midtfjords av Isfjorden, Spitsbergen	64.9666666666667	-11.2	260	"Michael Sars"	26.07.1901	"M.S." 1901 st. 88	University of Bergen, University Museum of Bergen
Eunoe nodosa (M. Sars, 1861)		ZMBN 25196	1		Alcohol (Ethanol)		Non-type	Specimen available									Norwegian Sea, near Island	64.45	-13.45	550	"Michael Sars"	25.08.1902	"M.S." 1902 st. 96	University of Bergen, University Museum of Bergen
Eunoe nodosa (M. Sars, 1861)		ZMBN 25197	1		Alcohol (Ethanol)		Non-type	Specimen available									Norwegian Sea	58.5666666666667	3.1	150	"Michael Sars"	23.08.1902	"M.S." 1902 st. 91	University of Bergen, University Museum of Bergen
Eunoe nodosa (M. Sars, 1861)		ZMBN 25198	1		Alcohol (Ethanol)		Non-type	Specimen available												107	"Michael Sars"	07.07.1904	"M.S." 1904 st. 281	University of Bergen, University Museum of Bergen
Eunoe nodosa (M. Sars, 1861)		ZMBN 25200	1		Alcohol (Ethanol)		Non-type	Specimen available									Norskøerne, Spitsbergen	74.8833333333333	15.9166666666667	20	"Vøringen"			University of Bergen, University Museum of Bergen
Eunoe nodosa (M. Sars, 1861)		ZMBN 25201	1		Alcohol (Ethanol)		Non-type	Specimen available												329	"Vøringen"		N.N.H.E. 1876-1878 st. 315	University of Bergen, University Museum of Bergen
Eunoe nodosa (M. Sars, 1861)		ZMBN 25202	1		Alcohol (Ethanol)		Non-type	Specimen available									Svalbard, Sydkap, Spitsbergen				"Vøringen"			University of Bergen, University Museum of Bergen
Eunoe nodosa (M. Sars, 1861)		ZMBN 25248	1		Alcohol (Ethanol)		Non-type	Specimen available									S for flaket	64.8833333333333	-10	240	"Michael Sars"	23.07.1901	"M.S." 1901 st. 84 b	University of Bergen, University Museum of Bergen
Eunoe nodosa (M. Sars, 1861)		ZMBN 25249	1		Alcohol (Ethanol)		Non-type	Specimen available									Norwegian Sea	61.2	-0.15	630	"Michael Sars"	28.07.1900	"M.S." 1900 st. 10	University of Bergen, University Museum of Bergen
Eunoe nodosa (M. Sars, 1861)		ZMBN 25578	1		Alcohol (Ethanol)		Non-type	Specimen available									Norwegian Sea	55.7333333333333	1.81666666666667	164	"Michael Sars"	25.06.1903	"M.S." 1903 st. 139	University of Bergen, University Museum of Bergen
Eunoe nodosa (M. Sars, 1861)		ZMBN 27219	1		Alcohol (Ethanol)		Non-type	Specimen available												77	"Michael Sars"	01.07.1904	"M.S." 1904 st. 263	University of Bergen, University Museum of Bergen
Eunoe nodosa (M. Sars, 1861)		ZMBN 30729	1		Alcohol (Ethanol)		Non-type	Specimen available									Hordaland, Iden, Herdla	73.8166666666667	32.1166666666667	50		08.09.1923		University of Bergen, University Museum of Bergen
Eunoe nodosa (M. Sars, 1861)		ZMBN 31671	1		Alcohol (Ethanol)		Non-type	Specimen available									Barens Sea	70.3	32.3833333333333	330	"Tovik"	30.08.1924	"Tovik" 1924 st. 100	University of Bergen, University Museum of Bergen
Eunoe nodosa (M. Sars, 1861)		ZMBN 32863	1		Alcohol (Ethanol)		Non-type	Specimen available									Greenland Sea, Svalbard	77.7333333333333	11.25	206-180	"Michael Sars"	05.06.1914	"M.S." 1914 st. 7	University of Bergen, University Museum of Bergen
Eunoe nodosa (M. Sars, 1861)		ZMBN 33273	1		Alcohol (Ethanol)		Non-type	Specimen available									Barens Sea	74.25	20.6	196-208	"Tovik"	09.07.1925	"Tovik" 1925 st. 19	University of Bergen, University Museum of Bergen
Eunoe nodosa (M. Sars, 1861)		ZMBN 33412	1		Alcohol (Ethanol)		Non-type	Specimen available									Greenland Sea, Svalbard	79.9	16.9166666666667	160	"Michael Sars"	16.07.1914	"M.S." 1914 st. 62	University of Bergen, University Museum of Bergen
Eunoe nodosa (M. Sars, 1861)		ZMBN 34109	1		Alcohol (Ethanol)		Non-type	Specimen available									Barens Sea	70	33.2833333333333		"Belgica"	17-21.06.1905	"Belgica" 1905 st. 6	University of Bergen, University Museum of Bergen
Eunoe nodosa (M. Sars, 1861)		ZMBN 34520	1		Alcohol (Ethanol)		Non-type	Specimen available									Greenland Sea, Svalbard	74.65	17	125-120	"Johan Hjort"	23.06.1927	"J. Hjort" 1927 st. 340	University of Bergen, University Museum of Bergen
Eunoe nodosa (M. Sars, 1861)		ZMBN 35443	1		Alcohol (Ethanol)		Non-type	Specimen available									Barens Sea	74.4	20.55	180-211	"Kirkholmen"	17-20.10.1928	"Kirkholmen" 1928 st. 100	University of Bergen, University Museum of Bergen
Eunoe nodosa (M. Sars, 1861)		ZMBN 35584	1		Alcohol (Ethanol)		Non-type	Specimen available									Norwegian Sea	70.9833333333333	8.7	146-149	"Kirkholmen"	22.08.1928	"Kirkholmen" 1928 st. 36	University of Bergen, University Museum of Bergen
Eunoe nodosa (M. Sars, 1861)		ZMBN 36309	1		Alcohol (Ethanol)		Non-type	Specimen available									Barens Sea	74.2833333333333	21.6333333333333	71-98	"Sotra"	09.08.1930	"Sotra" 1930 st. 192	University of Bergen, University Museum of Bergen
Eunoe nodosa (M. Sars, 1861)		ZMBN 39280	1		Alcohol (Ethanol)		Non-type	Specimen available												220-230	"Borgenes"	23.12.1932	"Borgenes" 1932 st. 52	University of Bergen, University Museum of Bergen
Eunoe nodosa (M. Sars, 1861)		ZMBN 58212	1		Alcohol (Ethanol)		Non-type	Specimen available									Hordaland, Nordåsvatnet, Marmorholmen, bukt i vest			5-4	E.Søfteland	20.09.1960	N-30	University of Bergen, University Museum of Bergen
Eunoe nodosa (M. Sars, 1861)		ZMBN 58213	1		Alcohol (Ethanol)		Non-type	Specimen available									Hordaland, Nordåsvatnet, nord for Brakaneset			ca.10	E.Søfteland	06.10.1961	N-119	University of Bergen, University Museum of Bergen
Eunoe nodosa (M. Sars, 1861)		ZMBN 58214	1		Alcohol (Ethanol)		Non-type	Specimen available									Hordaland, Nordåsvatnet, vest for Brakaneset	59.5833333333333	1.5	ca.6	E.Søfteland	18.10.1961	N-128	University of Bergen, University Museum of Bergen
Eunoe nodosa (M. Sars, 1861)		ZMBN 60457	1		Alcohol (Ethanol)		Non-type	Specimen available									Barens Sea	74.2833333333333	21.6333333333333	110	"Michael Sars"	27.08.1904	"M.S." 1904 st. 351	University of Bergen, University Museum of Bergen
Eunoe nodosa (M. Sars, 1861)		ZMBN 60458	1		Alcohol (Ethanol)		Non-type	Specimen available									Greenland Sea, Svalbard	78.05	14.1666666666667	220	"Borgenes"	23.02.1932	"Borgenes" 1932, st. 52	University of Bergen, University Museum of Bergen
Eunoe nodosa (M. Sars, 1861)		ZMBN 60459	1		Alcohol (Ethanol)		Non-type	Specimen available									Greenland Sea, Svalbard	79.9666666666667	10.75		M/K Huseland	20.07.1935	St. 62	University of Bergen, University Museum of Bergen
Eunoe nodosa (M. Sars, 1861)		ZMBN 60460	1		Alcohol (Ethanol)		Non-type	Specimen available												199-204	M/K Huseland	08.08.1936	St. 36	University of Bergen, University Museum of Bergen
Eunoe nodosa (M. Sars, 1861)		ZMBN 60461	1		Alcohol (Ethanol)		Non-type	Specimen available									Hordaland, Askøy, Hjelteskjæret			200-180	"Fjordundersøk."	05.07.1950	Fjordundersøkelsene st. 33	University of Bergen, University Museum of Bergen
Eunoe nodosa (M. Sars, 1861)		ZMBN 60462	1		Alcohol (Ethanol)		Non-type	Specimen available									Hordaland, Fjell, N Brattholmen			75-40	"Fjordundersøk."	08.07.1950	Fjordundersøkelsene st. 57	University of Bergen, University Museum of Bergen
Eunoe nodosa (M. Sars, 1861)		ZMBN 60463	1		Alcohol (Ethanol)		Non-type	Specimen available									Hordaland, Tysnes, Lokksundet	74.091667	19.4166666666667	110-100	"Fjordundersøk."	21.09.1951	Fjordundersøkelsene st. 161	University of Bergen, University Museum of Bergen
Eunoe nodosa (M. Sars, 1861)		ZMBN 60464	1		Alcohol (Ethanol)		Non-type	Specimen available									Greenland Sea, Svalbard	74.65	18.7833333333333	110	"G.O.Sars"	15.09.1969	"G.O.Sars" 1969 st. 63	University of Bergen, University Museum of Bergen
Eunoe nodosa (M. Sars, 1861)		ZMBN 60465	1		Alcohol (Ethanol)		Non-type	Specimen available									Barens Sea	74.8333333333333	25	90	"G.O.Sars"	16.09.1969	"G.O.Sars" 1969 st. 76	University of Bergen, University Museum of Bergen
Eunoe nodosa (M. Sars, 1861)		ZMBN 60466	1		Alcohol (Ethanol)		Non-type	Specimen available									Barens Sea	71.6166666666667	27.3	200	"Johan Hjort"	07.11.1969	"J. Hjort" 1969 st. 111	University of Bergen, University Museum of Bergen
Eunoe nodosa (M. Sars, 1861)		ZMBN 60467	1		Alcohol (Ethanol)		Non-type	Specimen available									Greenland Sea, Svalbard	76.938333	12.2333333333333	350	"Johan Hjort"	26.08.1970	"J. Hjort" 1970 st. 48	University of Bergen, University Museum of Bergen
Eunoe nodosa (M. Sars, 1861)		ZMBN 60468	1		Alcohol (Ethanol)		Non-type	Specimen available									Barens Sea	74.7333333333333	33	890-900	"G.O.Sars"	14.11.1970	"G.O.Sars" 1970 st. 163	University of Bergen, University Museum of Bergen
Eunoe nodosa (M. Sars, 1861)		ZMBN 60469	1		Alcohol (Ethanol)		Non-type	Specimen available									Barens Sea	76.5	26	180-230	"G.O.Sars"	16.11.1970	"G.O.Sars" 1970 st. 166	University of Bergen, University Museum of Bergen
Eunoe nodosa (M. Sars, 1861)		ZMBN 60470	1		Alcohol (Ethanol)		Non-type	Specimen available									Barens Sea	78.6666666666667	42	84	"G.O.Sars"	18.09.1973	"G.O.Sars" 1973 st. 251	University of Bergen, University Museum of Bergen
Eunoe nodosa (M. Sars, 1861)		ZMBN 60471	1		Alcohol (Ethanol)		Non-type	Specimen available												232	"G.O.Sars"	25.09.1973	"G.O.Sars" 1973 st. 286	University of Bergen, University Museum of Bergen
Eunoe nodosa (M. Sars, 1861)		ZMBN 60472	1		Alcohol (Ethanol)		Non-type	Specimen available									Finnmark, Varangerfjorden			90	"Johan Hjort"	20.03.1974	"J. Hjort" 1974	University of Bergen, University Museum of Bergen
Eunoe nodosa (M. Sars, 1861)	Polynoe arctica G. Armauer Hansen, 1882	ZMBN 1996	1		Alcohol (Ethanol)		Paralecotype	Specimen available									Jan Mayen	70.900000, -8.400000	70.850000, -8.333333	960	"Vøringen"	1876-1878	N.N.H.E. 1876-1878 st. 33	University of Bergen, University Museum of Bergen
Eunoe nodosa (M. Sars, 1861)	Polynoe arctica G. Armauer Hansen, 1882	ZMBN 1997	1		Alcohol (Ethanol)		Paralecotype	Specimen available									Barens Sea	74.1333333333333	31.2	128 , 174	"Vøringen"	1876-1878	N.N.H.E. 1876-1878 st. 223, 224	University of Bergen, University Museum of Bergen
Eunoe nodosa (M. Sars, 1861)	Polynoe foraminifera G. Armauer Hansen, 1882	ZMBN 1990	1		Alcohol (Ethanol)		Paralecotype	Specimen available									Barens Sea	71.7	37.0166666666667	269	"Vøringen"	1876-1878	N.N.H.E. 1876-1878 st. 275	University of Bergen, University Museum of Bergen
Eunoe nodosa (M. Sars, 1861)	Polynoe foraminifera G. Armauer Hansen, 1882	ZMBN 1991	1		Alcohol (Ethanol)		Paralecotype	Specimen available												271	"Vøringen"	1876-1878	N.N.H.E. 1876-1878 st. 267	University of Bergen, University Museum of Bergen
Eunoe nodosa (M. Sars, 1861)	Polynoe foraminifera G. Armauer Hansen, 1882	ZMBN 1992	1		Alcohol (Ethanol)		Paralecotype	Specimen available									Norwegian Sea, near Island	64.6	-10.3666666666667		"Vøringen"	1876-1878	N.N.H.E. 1876-1878	University of Bergen, University Museum of Bergen
Eunoe nodosa (M. Sars, 1861)	Polynoe islandica G. Armauer Hansen, 1882	ZMBN 1987	1		Alcohol (Ethanol)		Paralecotype	Specimen available									Greenland Sea, Svalbard	80.05	8.46666666666667	547	"Vøringen"	1876-1878	N.N.H.E. 1876-1878 st. 48	University of Bergen, University Museum of Bergen
Eunoe nodosa (M. Sars, 1861)	Polynoe spinulosa G. Armauer Hansen, 1882	ZMBN 2007	1		Alcohol (Ethanol)		Paralecotype	Specimen available												475	"Vøringen"	1876-1878	N.N.H.E. 1876-1878 st. 363	University of Bergen, University Museum of Bergen
Eunoe nodosa (M. Sars, 1861)		NHMO IN-5334 (former acc. number NHMO C 5274). Elytra: NHMO IN-5303 (former acc. number ZMO C 5243; NHMO C 5243 in Barnich and Fiege 2010) and NHMO IN-5335 (former acc. number NHMO C 5275)	1		Alcohol (Ethanol)		Lectotype	Specimen available									Northern Norway, Havøsund, near Nordkap							Zoological Museum of Oslo
Eunoe nodosa (M. Sars, 1861)		NHMO IN-5336 (former acc. number NHMO C 5276)	1		Alcohol (Ethanol)		Paralecotype	Specimen available									Komagfjord							Zoological Museum of Oslo	30-50 fathoms
Eunoe nodosa (M. Sars, 1861)		SMNH 113734	1		Alcohol (Ethanol)		Non-type	Specimen available									Svalbard and Jan Mayen, Vest Spitsbergen, Treurenberg bay	79.916667	16.116667	55	Leg. Swedish Arctic Exp 1861	1861		Swedish Museum of Natural History	Stony mud
Eunoe nodosa (M. Sars, 1861)		SMNH 113735	1		Alcohol (Ethanol)		Non-type	Specimen available									Svalbard and Jan Mayen, Vest Spitsbergen, Isfjord, Safe Bay	78.166667	13.500000	54	Leg. Swedish Arctic Exp 1864	1864	Sta. 14	Swedish Museum of Natural History	Stones, mud, 6-91 m
Eunoe nodosa (M. Sars, 1861)		USNM 1702605	12		Alcohol (Ethanol)		Non-type	Specimen available									Alaska, Pribilof Islands, St. Paul Island, northeast of	57.98	-167.78	64	Smithsonian Oceanographic Sorting Center	9 Jul 1979	188	Smithsonian Institution National Museum of Natural History
Eunoe nodosa (M. Sars, 1861)		USNM 1702608	3		Alcohol (Ethanol)		Non-type	Specimen available									Alaska	59.5	-174.05	112	Smithsonian Oceanographic Sorting Center	15 Jul 1979	215	Smithsonian Institution National Museum of Natural History
Eunoe nodosa (M. Sars, 1861)		USNM 1702658	18		Alcohol (Ethanol)		Non-type	Specimen available									Nunavut, Foxe Basin	69.4283	-78.55	27	Grainger, E. H.	7 Sep 1956	828/B-43	Smithsonian Institution National Museum of Natural History
Eunoe nodosa (M. Sars, 1861)		USNM 1714985	1		Alcohol (Ethanol)		Non-type	Specimen available									Alaska, Pribilof Islands, St. Paul Island, northeast of	57.67	-167.78	66	Smithsonian Oceanographic Sorting Center	7 Jul 1979	183	Smithsonian Institution National Museum of Natural History
Eunoe nodosa (M. Sars, 1861)		USNM 1714995	1		Alcohol (Ethanol)		Non-type	Specimen available									Alaska, Pribilof Islands, St. Paul Island, northeast of	57.63	-165.82	60	Smithsonian Oceanographic Sorting Center	8 Jul 1979	185	Smithsonian Institution National Museum of Natural History
Eunoe nodosa (M. Sars, 1861)		USNM 1715000	1		Alcohol (Ethanol):Dry, 3/6/199-		Non-type	Specimen available									Alaska	58	-169.02	68	Smithsonian Oceanographic Sorting Center	9 Jul 1979	190	Smithsonian Institution National Museum of Natural History
Eunoe nodosa (M. Sars, 1861)		USNM 21611	1		Alcohol (Ethanol)		Non-type	Specimen available									Alaska, Pribilof Islands, North of Islands	57.9667	-170.15	0 to 75	United States Fish Commission	4 Aug 1893	3522	Smithsonian Institution National Museum of Natural History
Eunoe nodosa (M. Sars, 1861)		USNM 41654	1		Alcohol (Ethanol)		Non-type	Specimen available									British Columbia, Alice Arm				Berkeley, E.; Berkeley, C.	26 Sep 1954		Smithsonian Institution National Museum of Natural History
Eunoe nodosa (M. Sars, 1861)		USNM 43576	2		Alcohol (Ethanol)		Non-type	Specimen available									Arctic Ocean					1901		Smithsonian Institution National Museum of Natural History	From the Arctic
Eunoe nodosa (M. Sars, 1861)		ZMBN 150366	1	Ethanol 96%	Ethanol 96%	Eu35	Non-type	Specimen available	SCWO018-22	ZMBN150366	BOLD:AAC7951						Barents Sea	70.582	30.944	155	MAREANO	17-Aug-2013	1218-471, BT	University of Bergen, University Museum of Bergen
Eunoe nodosa (M. Sars, 1861)		ZMBN 150393	1	Ethanol 96%	Ethanol 96%	Eu98	Non-type	Specimen available	SCWO045-22	ZMBN150393	BOLD:AAC7951						Norwegian Sea	74.991	15.709	487	MAREANO	12-Apr-2019	R1982-7, RP	University of Bergen, University Museum of Bergen
Eunoe nodosa (M. Sars, 1861)		ZMMU WS 10858	1		Ethanol 96%		Non-type	Specimen available									Arctic Ocean, White Sea, Onega Bay	64.9758166667	35.61105	34 to 48	Shcherbakov D.E., Tzetlin A.B., Kolbasova G.D.	2018-08-04	PZ-VI st. 5	WSBS, MSU, Russia
Eunoe nodosa (M. Sars, 1861)		ZMMU WS 20633	1		FA4%→EtOH70° and EtOH96°		Non-type	Specimen available									Arctic Ocean, White Sea, Kandalaksha Gulf	66.6923611111	33.3426388889		Kokorin A.I., Rosinskaya A.E., Pronina M., Likhacheva G.V., Livensky A.D., Koroleva A.S., Chizhov Y.D., Verzhbitsky V.V., Larshin B.B., Taimanova O.I., Shapsyuk M.S., Agunovich K.K., Mokievsky V.O., Tzetlin A.B.	2023	D100-2023_17tr	WSBS, MSU, Russia
Eunoe nodosa (M. Sars, 1861)		ZMMU WS 20634	1		FA4%→EtOH70° and EtOH96°		Non-type	Specimen available									Arctic Ocean, White Sea, Kandalaksha Gulf	66.6923611111	33.3426388889		Kokorin A.I., Rosinskaya A.E., Pronina M., Likhacheva G.V., Livensky A.D., Koroleva A.S., Chizhov Y.D., Verzhbitsky V.V., Larshin B.B., Taimanova O.I., Shapsyuk M.S., Agunovich K.K., Mokievsky V.O., Tzetlin A.B.	2023	D100-2023_17tr	WSBS, MSU, Russia
Eunoe nodosa (M. Sars, 1861)		ZMMU WS 20635	1		FA4%→EtOH70° and EtOH96°		Non-type	Specimen available									Arctic Ocean, White Sea, Kandalaksha Gulf	66.6923611111	33.3426388889		Kokorin A.I., Rosinskaya A.E., Pronina M., Likhacheva G.V., Livensky A.D., Koroleva A.S., Chizhov Y.D., Verzhbitsky V.V., Larshin B.B., Taimanova O.I., Shapsyuk M.S., Agunovich K.K., Mokievsky V.O., Tzetlin A.B.	2023	D100-2023_17tr	WSBS, MSU, Russia
Eunoe nodosa (M. Sars, 1861)		ZMMU WS 2009	1		Ethanol 96%		Non-type	Specimen available									Arctic Ocean, White Sea, Kandalaksha Gulf, Velikaya Salma Strait, Kindo Cape	66.53325	33.20173	20 to 70	Gorin S.A.	2012-07-21	Ws/Kindo.?/2012.07.21	WSBS, MSU, Russia
Eunoe nodosa (M. Sars, 1861)		ZMMU WS 24107	1														Arctic Ocean, White Sea, Onega Bay, Solovetsky Islands, Zayatski Islands Trench	64.9269666667	35.6890166667	35 to 55	Syomin V.L., Artemieva A., Sokolova A.K., Neretin N.Y., Kolbasova G.D., Yakovis E.L.	2022-08-05	PZ-VII_st.7	WSBS, MSU, Russia
Eunoe nodosa (M. Sars, 1861)		ZMMU WS 22479	1		Ethanol 96%		Non-type	Specimen available									Arctic Ocean, White Sea	65.2160166667	35.45655			2023-08-16	D100_23_st.26(tr.)	WSBS, MSU, Russia
Eunoe nodosa (M. Sars, 1861)		ZMMU WS 21584	1		Ethanol 96%		Non-type	Specimen available									Arctic Ocean, White Sea	66.69185	33.3580166667			2023-08-12	D100_23_st.17_1(tr.)	WSBS, MSU, Russia
Eunoe nodosa (M. Sars, 1861)		ZMMU WS 24325	1		Ethanol 96%		Non-type	Specimen available									Arctic Ocean, White Sea	66.69185	33.3580166667			2023-08-12	D100_23_st.17_1(tr.)	WSBS, MSU, Russia
Eunoe nodosa (M. Sars, 1861)		ZMBN 149383	1				Non-type	Specimen available																University of Bergen, University Museum of Bergen
Eunoe oerstedi Malmgren, 1865		SMNH 2387	2		Alcohol (Ethanol)		Paralecotype	Specimen available									Svalbard, Vest Spitsbergen, Bellsund	77.583333	14.000000	55-64	Leg. Swedish Arctic Exp 1861	1861		Swedish Museum of Natural History
Eunoe oerstedi Malmgren, 1865		SMNH 2388	3		Alcohol (Ethanol)		Paralecotype	Specimen available									Svalbard, Vest Spitsbergen, Wilhelm Island	79.333333	20.000000	55	Leg. Swedish Arctic Exp 1861	1861		Swedish Museum of Natural History	Rocks
Eunoe oerstedi Malmgren, 1865		SMNH 2389	1		Alcohol (Ethanol)		Paralecotype	Specimen available									Svalbard, Vest Spitsbergen, Treurenberg Bay	79.833333	16.500000		Leg. Swedish Arctic Exp 1861	1861	Sta. 00	Swedish Museum of Natural History	Sand, mud and stones
Eunoe oerstedi Malmgren, 1865		SMNH 2390	1		Alcohol (Ethanol)		Paralecotype	Specimen available									Svalbard, Hornsund	77.000000	15.000000	36-55	Leg. Swedish Arctic Exp 1864	1864		Swedish Museum of Natural History
Eunoe oerstedi Malmgren, 1865		SMNH 2392	2		Alcohol (Ethanol)		Paralecotype	Specimen available									Svalbard, Vest Spitsbergen, Ginevrabotnen	78.500000	20.000000		Leg. Swedish Arctic Exp 1864	1864		Swedish Museum of Natural History
Eunoe oerstedi Malmgren, 1865		SMNH 2393	1		Alcohol (Ethanol)		Paralecotype	Specimen available									Iceland, Berufjord	64.800000	-14.500000	27.3	Leg. O. Torell			Swedish Museum of Natural History	Rocks and clay
Eunoe oerstedi Malmgren, 1865		SMNH 2394	4		Alcohol (Ethanol)		Paralecotype	Specimen available									Northern Norway, Finnmark				Leg. S. Loven			Swedish Museum of Natural History
Eunoe oerstedi Malmgren, 1865		SMNH 2395	5		Alcohol (Ethanol)		Paralecotype	Specimen available									Northern Norway, Grotsund	69.833333	19.500000	127	Leg. Malmgren			Swedish Museum of Natural History
Eunoe oerstedi Malmgren, 1865		SMNH 2396	3		Alcohol (Ethanol)		Paralecotype	Specimen available									Northern Norway, Finnmark, Karlso	70.166667	19.833333	55	Leg. A. J. Malmgren	June 1864		Swedish Museum of Natural History	Shells
Eunoe oerstedi Malmgren, 1865		SMNH 2397	1		Alcohol (Ethanol)		Paralecotype	Specimen available									Northern Norway, Finnmark, Karlso	70.166667	19.833333	55	Leg. A. J. Malmgren	June 1864		Swedish Museum of Natural History	Shells
Eunoe oerstedi Malmgren, 1865		USNM 1666882	1		Alcohol (Ethanol)		Non-type	Specimen available									Gulf of Maine			42	United States Fish Commission; Verrill, A. E.	2 Sep 1878		Smithsonian Institution National Museum of Natural History	from 7772
Eunoe oerstedi Malmgren, 1865		USNM 1702662	20		Alcohol (Ethanol)		Non-type	Specimen available									Nunavut, Foxe Basin	69.27	-77.8	55	Grainger, E. H.	9 Sep 1956	837/B-45	Smithsonian Institution National Museum of Natural History
Eunoe oerstedi Malmgren, 1865		USNM 26622	1		Alcohol (Ethanol)		Non-type	Specimen available									Maine, Eastport, Between Bucknams Head And Treat Island			33	United States Fish Commission	25 Aug 1893	D	Smithsonian Institution National Museum of Natural History
Eunoe oerstedi Malmgren, 1865		USNM 43577	3		Alcohol (Ethanol)		Non-type	Specimen available									North Japan Sea					7 Jul 1925		Smithsonian Institution National Museum of Natural History
Eunoe oerstedi Malmgren, 1865		USNM 43577	3		Alcohol (Ethanol)		Non-type	Specimen available									Barens Sea					7 Jul 1925		Smithsonian Institution National Museum of Natural History	North Japan Sea is wrong locality, correct locality is Barens Sea
Eunoe oerstedi Malmgren, 1865		USNM 7772	2		Alcohol (Ethanol)		Non-type	Specimen available									Gulf of Maine			42	United States Fish Commission; Verrill, A. E.	2 Sep 1878
Eunoe oerstedi Malmgren, 1865		ZMBN 2003	1		Alcohol (Ethanol)		Non-type	Specimen available									Hordaland, Bergen							University of Bergen, University Museum of Bergen
Eunoe oerstedi Malmgren, 1865		ZMBN 2005	1		Alcohol (Ethanol)		Non-type	Specimen available									Tromsø				Dr.D.C.Danielssen			University of Bergen, University Museum of Bergen
Eunoe oerstedi Malmgren, 1865		ZMBN 2086	1		Alcohol (Ethanol)		Non-type	Specimen available										74.1666666666667	18.85	64	"Vøringen"		N.N.H.E. 1876-1878 st. 280	University of Bergen, University Museum of Bergen
Eunoe oerstedi Malmgren, 1865		ZMBN 2090	1		Alcohol (Ethanol)		Non-type	Specimen available									Nordland, Saltstraumen				"Vøringen"			University of Bergen, University Museum of Bergen
Eunoe oerstedi Malmgren, 1865		ZMBN 2111	1		Alcohol (Ethanol)		Non-type	Specimen available									Svalbard, Spitsbergen, Hornsundsøyene			36.6 to 54.9				University of Bergen, University Museum of Bergen	20-30 fv
Eunoe oerstedi Malmgren, 1865		ZMBN 18474	1		Alcohol (Ethanol)		Non-type	Specimen available									Møre & Romsdal, Bergfjord			50	Nordgaard	31.03.1900		University of Bergen, University Museum of Bergen
Eunoe oerstedi Malmgren, 1865		ZMBN 18484	1		Alcohol (Ethanol)		Non-type	Specimen available									Nordland, Skjerstadfjorden			10-30	Nordgaard	1900		University of Bergen, University Museum of Bergen
Eunoe oerstedi Malmgren, 1865		ZMBN 18490	1		Alcohol (Ethanol)		Non-type	Specimen available												100	O.Nordgaard	25.04.1899		University of Bergen, University Museum of Bergen
Eunoe oerstedi Malmgren, 1865		ZMBN 24938	1		Alcohol (Ethanol)		Non-type	Specimen available									Breisund	64.288333	-14.733333	75	"Michael Sars"	23.08.1902	"M.S." 1902 st. 90	University of Bergen, University Museum of Bergen
Eunoe oerstedi Malmgren, 1865		ZMBN 25250	1		Alcohol (Ethanol)		Non-type	Specimen available									Møre og Romsdal, Flemsøya-Fjørtoft, Haram			110	"Michael Sars"	19.06.1906	"M.S." 1906 st. 269	University of Bergen, University Museum of Bergen
Eunoe oerstedi Malmgren, 1865		ZMBN 25465	1		Alcohol (Ethanol)		Non-type	Specimen available									Sogn og Fjordane, Florø, Flora			40-80	Hansen & Friele			University of Bergen, University Museum of Bergen
Eunoe oerstedi Malmgren, 1865		ZMBN 27489	1		Alcohol (Ethanol)		Non-type	Specimen available									Greenland Sea, Svalbard	79.3166666666667	15.7	128	"Vøringen"		N.N.H.E. 1876-1878 st. 336	University of Bergen, University Museum of Bergen
Eunoe oerstedi Malmgren, 1865		ZMBN 31553	1		Alcohol (Ethanol)		Non-type	Specimen available										78.041667	14.200000	152	"Tovik"	22.08.1924	"Tovik" 1924 st. 91	University of Bergen, University Museum of Bergen
Eunoe oerstedi Malmgren, 1865		ZMBN 32257	1		Alcohol (Ethanol)		Non-type	Specimen available												inntil 240	Grieg	06.07.1907		University of Bergen, University Museum of Bergen
Eunoe oerstedi Malmgren, 1865		ZMBN 32891	1		Alcohol (Ethanol)		Non-type	Specimen available									Hordaland, Vikene, Jondal	70.183333, 30.683333	70.200000, 30.766667	115	"Michael Sars"	03.06.1914	"M.S." 1914 st. 4	University of Bergen, University Museum of Bergen
Eunoe oerstedi Malmgren, 1865		ZMBN 36711	1		Alcohol (Ethanol)		Non-type	Specimen available									Greenland Sea, Svalbard	77.8833333333333	12.2333333333333	52-70	"Veiding"	29.08.1931	"Veiding" 1931 st. 199	University of Bergen, University Museum of Bergen
Eunoe oerstedi Malmgren, 1865		ZMBN 36712	1		Alcohol (Ethanol)		Non-type	Specimen available									Norwegian Sea	70.9166666666667	8.36666666666667	86-146	"Sotra"	07-09.08.1930	"Sotra" 1930 st. 191	University of Bergen, University Museum of Bergen
Eunoe oerstedi Malmgren, 1865		ZMBN 60473	1		Alcohol (Ethanol)		Non-type	Specimen available									22/4 mil SE for Bjørnøya			130	"Michael Sars"	23.07.1901	"M.S." 1901 st. 83	University of Bergen, University Museum of Bergen
Eunoe oerstedi Malmgren, 1865		ZMBN 60474	1		Alcohol (Ethanol)		Non-type	Specimen available									Barens Sea	74.2	17.6333333333333	215-200	"Michael Sars"	24.07.1905	"M.S." 1905 st. 72	University of Bergen, University Museum of Bergen
Eunoe oerstedi Malmgren, 1865		ZMBN 60475	1		Alcohol (Ethanol)		Non-type	Specimen available									Greenland Sea, Svalbard	74.25	20.6	160	"Michael Sars"	16.07.1914	"M.S." 1914 st. 62	University of Bergen, University Museum of Bergen
Eunoe oerstedi Malmgren, 1865		ZMBN 60476	1		Alcohol (Ethanol)		Non-type	Specimen available									Barens Sea	77.75	11.9333333333333	117-150	"Tovik"	10-11.07.1925	"Tovik" 1925 st. 23	University of Bergen, University Museum of Bergen
Eunoe oerstedi Malmgren, 1865		ZMBN 60477	1		Alcohol (Ethanol)		Non-type	Specimen available									Svalbard, sør for Hopen	76.35	24.9	65	C.Bang	30.07.1967	st. 5	University of Bergen, University Museum of Bergen
Eunoe oerstedi Malmgren, 1865		ZMBN 60478	1		Alcohol (Ethanol)		Non-type	Specimen available									Norwegian Sea, near Islan	75	23.2333333333333	170	"Johan Hjort"	05.09.1968	"J. Hjort" 1968 st. 63	University of Bergen, University Museum of Bergen
Eunoe oerstedi Malmgren, 1865		ZMBN 60479	1		Alcohol (Ethanol)		Non-type	Specimen available									Barens Sea	74.4666666666667	18.1333333333333	105	"G.O.Sars"	16.09.1969	"G.O.Sars" 1969 st. 72	University of Bergen, University Museum of Bergen
Eunoe oerstedi Malmgren, 1865		ZMBN 60480	1		Alcohol (Ethanol)		Non-type	Specimen available										74.55	18.4166666666667	75	"G.O.Sars"	16.09.1969	"G.O.Sars" 1969 st. 74	University of Bergen, University Museum of Bergen
Eunoe oerstedi Malmgren, 1865		ZMBN 60481	1		Alcohol (Ethanol)		Non-type	Specimen available									Finnmark, Varangerfjorden			90	"Johan Hjort"	20.03.1974	"J. Hjort" 1974	University of Bergen, University Museum of Bergen
Eunoe oerstedi Malmgren, 1865		ZMBN 150360	1		Alcohol (Ethanol)	Eu93	Non-type	Specimen available									Greenland Sea, Kongsfjorden	79.091	11.091	67	MAREANO	2019-10-26	R2071-19, RP	University of Bergen, University Museum of Bergen
Eunoe oerstedi Malmgren, 1865		ZMBN 173048	1		Ethanol 96%	EO8 ManDAriN_0279	Non-type	Specimen available									Spitsbergenbanken	75.73852	25.21027	102 to 104	MAREANO	2021-09-23	R2778-69, RP	University of Bergen, University Museum of Bergen
Eunoe oerstedi Malmgren, 1865		ZMMU WS 17144	1		FA4%→EtOH70° and EtOH96°		Non-type	Specimen available									Arctic Ocean, White Sea, Kandalaksha Gulf, Velikaya Salma Strait, Krestovie Islands	66.521017	33.184518	15 to 35	Antokhina T.I.	2022-08-02	Ws/Krs.Isl(d-s)-2022.08.02	WSBS, MSU, Russia
Eunoe oerstedi Malmgren, 1865		ZMMU WS 10718	1		FA4%→EtOH70° and EtOH96°		Non-type	Specimen available									Arctic Ocean, White Sea, Kandalaksha Gulf, Velikaya Salma Strait, Eremeevskie Islands, Rakusha	66.556018	33.134164	10 to 17	Plyuscheva M.V.	2015-09-25	Rakusha250915	WSBS, MSU, Russia	Shell
Eunoe oerstedi Malmgren, 1865		ZMMU WS 10862	1		Ethanol 96%		Non-type	Specimen available									Arctic Ocean, White Sea, Onega Bay	64.9758166667	35.61105	34 to 48	Shcherbakov D.E., Tzetlin A.B., Kolbasova G.D.	2018-08-04	PZ-VI st. 5	WSBS, MSU, Russia
Eunoe oerstedi Malmgren, 1865		ZMMU WS 22352	1		Alcohol (Ethanol)		Non-type	Specimen available									Arctic Ocean, White Sea	66.3167	40.8333			2023-10-30	D100_23_st.36(tr.)	WSBS, MSU, Russia
Eunoe oerstedi Malmgren, 1865		ZMMU WS 22364	1		Alcohol (Ethanol)		Non-type	Specimen available									Arctic Ocean, White Sea	66.7933	42.05			2023-07-07	D100_23_st.38(tr.)	WSBS, MSU, Russia
Eunoe oerstedi Malmgren, 1865		ZMMU WS 11960	3		FA4%→EtOH70°		Non-type	Specimen available									Arctic Ocean, White Sea	66.238381	35.809006	42		1972-07-11	SChS2032_st-39_trawl	WSBS, MSU, Russia	Arenaceous mud
Eunoe opalina (McIntosh, 1885)		USNM 57540	10		Alcohol (Ethanol)		Non-type	Specimen available									Antarctica, South Orkney Islands, west of islands	-60.375	-46.85	298 to 403	University of Southern California	15 Apr 1964	1084	Smithsonian Institution National Museum of Natural History
Eunoe senta (Moore, 1902)	Okudahermadion senta (Moore)	USNM 17028	1		Alcohol (Ethanol)		Non-type	Specimen available									California, Monterey Bay, Point Pinos			88 to 203	United States Fish Commission	13 May 1904	4463	Smithsonian Institution National Museum of Natural History
Eunoe senta (Moore, 1902)	Okudahermadion senta (Moore)	USNM 17029	2		Alcohol (Ethanol)		Non-type	Specimen available									California, Channel Islands, San Nicolas Island, East of			59 to 60	United States Fish Commission	12 Apr 1904	4420	Smithsonian Institution National Museum of Natural History
Eunoe senta (Moore, 1902)	Okudahermadion senta (Moore)	USNM 17030	1		Alcohol (Ethanol)		Non-type	Specimen available									California, San Diego, Point Loma			0 to 177	United States Fish Commission	15 Mar 1904	4361	Smithsonian Institution National Museum of Natural History
Eunoe senta (Moore, 1902)	Okudahermadion senta (Moore)	USNM 41649	4		Alcohol (Ethanol)		Non-type	Specimen available									British Columbia, Nanaimo, Off Newcastle					8 Jun 1934		Smithsonian Institution National Museum of Natural History
Eunoe senta (Moore, 1902)	Okudahermadion senta (Moore)	USNM 5489	1		Alcohol (Ethanol)		Non-type	Specimen available									California, Monterey Bay, Point Pinos			84 to 102	United States Fish Commission	7 Jun 1904	4551	Smithsonian Institution National Museum of Natural History
Eunoe senta (Moore, 1902)	Okudahermadion senta (Moore)	USNM 5598	1		Alcohol (Ethanol)		Non-type	Specimen available									British Columbia, Strait Of Georgia, Bowen Island			0 to 42	United States Fish Commission	20 Jun 1903	4193	Smithsonian Institution National Museum of Natural History
Eunoe senta (Moore, 1902)	Okudahermadion senta (Moore)	USNM 5599	3		Alcohol (Ethanol)		Non-type	Specimen available									British Columbia, Strait Of Georgia, Bowen Island			0 to 42	United States Fish Commission	20 Jun 1903	4193	Smithsonian Institution National Museum of Natural History
Eunoe senta (Moore, 1902)	Okudahermadion senta (Moore)	USNM 5600	2		Alcohol (Ethanol)		Non-type	Specimen available									British Columbia, Strait Of Georgia, Bowen Island			0 to 165	United States Fish Commission	20 Jun 1903	4197	Smithsonian Institution National Museum of Natural History
Eunoe senta (Moore, 1902)	Okudahermadion senta (Moore)	USNM 5601	1		Alcohol (Ethanol)		Non-type	Specimen available									British Columbia, Strait Of Georgia, Vancouver Island, Entrance Island			287 to 421	United States Fish Commission	20 Jun 1903	4198	Smithsonian Institution National Museum of Natural History
Eunoe senta (Moore, 1902)	Okudahermadion senta (Moore)	USNM 5602	3		Alcohol (Ethanol)		Non-type	Specimen available									Alaska, Alexander Archipelago, Revillagigedo Island, Behm Canal, Naha Bay, Indian Point			75 to 245	United States Fish Commission	7 Jul 1903	4228	Smithsonian Institution National Museum of Natural History
Eunoe senta (Moore, 1902)	Okudahermadion senta (Moore)	USNM 5603	1		Alcohol (Ethanol)		Non-type	Specimen available									Alaska, Shelikof Strait, Kodiak Island, Cape Uyak, SW of			88 to 119	United States Fish Commission	15 Aug 1903	4291	Smithsonian Institution National Museum of Natural History
Eunoe sentiformis Uschakov, 1958	Okudahermadion sentiformis (Uschakov)	USNM 43582	1		Alcohol (Ethanol)		Non-type	Specimen available									Kuril Islands, Katherine Strait, S Islands			210 to 250	Kisseleva, M.	1948		Smithsonian Institution National Museum of Natural History
Eunoe shirikishinai Imajima & Hartman, 1964		USNM 74051	1		Alcohol (Ethanol)		Holotype	Specimen available									Hokkaido, Hokkaido Island, Shirikishinai				Imajima, M.	Jul 1961		Smithsonian Institution National Museum of Natural History	Holotype is only parapodia and elytra. Under stone, littoral zone
Eunoe shirikishinai? Malmgren, 1865	Eunoe oerstedi Malmgren, 1865	USNM 23762	1		Alcohol (Ethanol)		Non-type	Specimen available									Hokkaido, Hakodate Bay			3.5	United States Fish Commission	19 Sep 1896	3656	Smithsonian Institution National Museum of Natural History	Mb E. shirikishinai or E. hozawai
Eunoe spinicirris Annenkova, 1937		USNM 43578	1		Alcohol (Ethanol)		Holotype	Specimen available									Sea of Okhotsk			56		1949	139	Smithsonian Institution National Museum of Natural History
Eunoe spinicirris Annenkova, 1937		USNM 43601	1		Alcohol (Ethanol)		Non-type	Specimen available									Sea of Japan				Soldatob	1913		Smithsonian Institution National Museum of Natural History
Eunoe spinulosa Verrill, 1879		USNM 7758	1		Alcohol (Ethanol)		Type	Specimen available									Maine, Sable Island Bank						GLD 26	Smithsonian Institution National Museum of Natural History
Eunoe spinulosa Verrill, 1879		USNM 1151330	1		Alcohol (Ethanol)		Non-type	Specimen available									Nova Scotia	41.9972	-65.6481	446		2001		Smithsonian Institution National Museum of Natural History
Eunoe spinulosa Verrill, 1879		USNM 7762	1		Alcohol (Ethanol)		Non-type	Specimen available									Nova Scotia, Banquereau Bank			457.1	Olsen, G.; Crew		476	Smithsonian Institution National Museum of Natural History
Eunoe uniseriata Banse & Hobson, 1968		USNM 36273	1		Alcohol (Ethanol)		Holotype	Specimen available									Washington, Puget Sound, University Of Washington Oceanographic Lab	47.7044	-122.44	196		27 Nov 1963	3	Smithsonian Institution National Museum of Natural History

## Sheet: S2
Table S2. Primers and PCR settings for COI, 16S, ITS2 and 28S.
Marker	Name	Sequence (5’-3’)	PCR Settings
Cytochrome c oxidase subunit I (COI)	PolyLCO (forward) (Carr et al., 2011)	GAYTATWTTCAACAAATCATAAAGATATTGG	94 °C for 5 min, 5 cycles x (94 °C for 40 s + 45 °C for 40 s + 72 °C for 2 min), 40 cycles x (94 °C for 40 s + 48 °C for 40 s + 72 °C for 2 min), and 72 °C for 7 min
	PolyHCO (reverse) (Carr et al., 2011)	TAMACTTCWGGGTGACCAAARAATCA
	LCO1490 (forward) (Folmer et al., 1994)	GGTCAACAAATCATAAAGATATTGG	94 °C for 5 min, 5 cycles x (94 °C for 40 s + 45 °C for 40 s + 72 °C for 2 min), 40 cycles x (94 °C for 40 s + 48 °C for 40 s + 72 °C for 2 s), and 72 °C for 7 min
	HCO2198 (reverse) (Folmer et al., 1994)	TAAACTTCAGGGTGACCAAAAAATCA
16S rDNA	16SarL (forward) (Palumbi, 1996)	CGCCTGTTTATCAAAAACAT	96 °C for 5 min, 30 cycles x (95 °C for 30 s + 52 °C for 30 s + 72 °C for 1 min), and 72 °C for 7 min
	16SbrH (reverse) (Palumbi, 1996)	CCGGTCTGAACTCAGATCACGT
ITS2	ITS5.8SFPOLY (forward) (Nygren et al., 2009)	GAATTGCAGGACACATTGAAC	96 °C for 4 min, 45 cycles x (94 °C for 30 s + 48 °C for 30 s + 72 °C for 1 min), and 72 °C for 8 min
	28SC2-R (reverse) (Vân Le et al., 1993)	TGAACTCTCTCTTCAAAGTTCTTTTC
28S rDNA	28F5 (forward) (Passamaneck et al. 2004)	CAAGTACCGTGAGGGAAAGTTG	94 °C for 3 min, 7 cycles x (94 °C for 30 s + 55 °C for 30 s (decreasing 0.5C per cycle) + 72 °C for 2 min), 35 cycles x (94 °C for 30 s + 52 °C for 30 s + 72 °C for 2 min), and 72 °C for 10 min
	Po28R4 (reverse) (Struck et al. 2006)	GTTCACCATCTTTCGGGTCCCAAC
References not appearing in main text:
Carr, C.M., Hardy, S.M., Brown, T.M., Macdonald, T.A., & Hebert, P.D.N. (2011). A tri-oceanic perspective: DNA Barcoding reveals geographic structure and cryptic diversity in Canadian polychaetes. PLoS ONE, 6(7), e22232. https://doi.org/10.1371/journal.pone.0022232
Folmer O. M., Black, W.H., Lutz, R., Vrijenhoek, R. (1994). DNA primers for amplification of mitochondrial cytochrome C oxidase subunit I from metazoan invertebrates. Molecular Marine Biology and Biotechnology, 3(5), 294-299
Nygren, A., Eklöf, J., & Pleijel, F. (2009). Arctic-boreal sibling species of Paranaitis (Polychaeta, Phyllodocidae). Marine Biology Research, 5(4), 315-327. https://doi.org/10.1080/17451000802441301
Palumbi SR. 1996. Nucleic acids II: the polymerase chain re- action. In: Hillis DM, Moritz C, Mable BK, eds. Molecular systematics, 2nd edn. Sunderland, MA: Sinauer, 205–247.
Vân Le, H. L., Lecointre, G., & Perasso, R. (1993). A 28S rRNA-based phylogeny of the gnathostomes: first steps in the analysis of conflict and congruence with morphologically based cladograms. Molecular phylogenetics and evolution, 2(1), 31-51. https://doi.org/10.1006/mpev.1993.1005
Passamaneck, Y. J., C. Schander, and K. M. Halanych (2004) Investigation of molluscan phylogeny using large-subunit and small-subunit nuclear rRNA sequences. Molecular Phylogenet. Evol. 32:25–38.
Struck, T., Purschke, G., Halanych, K. (2006). Phylogeny of Eunicida (Annelida) and Exploring Data Congruence Using a Partition Addition Bootstrap Alteration (PABA) Approach. Systematic biology, 55 (1), 1-20. https://doi.org/10.1080/10635150500354910
